# Supplementary material for: Causal role of immune cells on risk of Parkinson’s disease: a Mendelian randomization study
Source: Front Aging Neurosci. 2024 Mar 22;16:1368374. doi: 10.3389/fnagi.2024.1368374 (PMC10995297; doi:10.3389/fnagi.2024.1368374)
Supplement: Supplementary file 1 [file Data_Sheet_1.XLSX]

## Sheet: Sheet1
Table S1. Causal effects of immune cells on PD
Traits	method	nsnp	b	se	pval	lo_ci	up_ci	or	or_lci95	or_uci95	Heterogeneity Q test	P	MR-PRESSO global test	P
CX3CR1 on CD14+ CD16- monocyte	MR Egger	27	-0.183794	0.0511712	0.00140171	-0.284089	-0.0834981	0.832107	0.752699	0.919893
	Weighted median	27	-0.145418	0.0324717	7.52386e-06	-0.209062	-0.0817735	0.864661	0.811345	0.921481
	Inverse variance weighted	27	-0.0940631	0.0259891	0.000295372	-0.145002	-0.0431244	0.910225	0.865021	0.957792	35.8179	0.095	40.7475	0.101
	Simple mode	27	-0.134939	0.0737991	0.078975	-0.279585	0.00970704	0.873769	0.756097	1.00975
	Weighted mode	27	-0.149959	0.0300412	3.43433e-05	-0.208839	-0.0910778	0.860744	0.811526	0.912947
CD62L- CD86+ myeloid DC AC	MR Egger	25	-0.0619181	0.0311936	0.0592006	-0.123057	-0.000778704	0.93996	0.884213	0.999222
	Weighted median	25	-0.0808849	0.0296284	0.00633378	-0.138956	-0.0228133	0.9223	0.870266	0.977445
	Inverse variance weighted	25	-0.0742933	0.0212046	0.00045894	-0.115854	-0.0327323	0.928399	0.890605	0.967798	20.3393	0.677325	21.4774	0.717
	Simple mode	25	-0.0490243	0.0550632	0.382128	-0.156948	0.0588996	0.952158	0.854748	1.06067
	Weighted mode	25	-0.0689336	0.0272753	0.0184919	-0.122393	-0.0154739	0.933389	0.8848	0.984645
CD11b on Mo MDSC	MR Egger	15	0.101634	0.0505325	0.0655062	0.00258983	0.200677	1.10698	1.00259	1.22223
	Weighted median	15	0.0866959	0.0347894	0.0127019	0.0185086	0.154883	1.09057	1.01868	1.16752
	Inverse variance weighted	15	0.0768084	0.0228139	0.000760623	0.0320932	0.121524	1.07984	1.03261	1.12922	13.3434	0.499683	16.2669	0.519
	Simple mode	15	0.0684657	0.0722795	0.359583	-0.0732022	0.210133	1.07086	0.929413	1.23384
	Weighted mode	15	0.138742	0.040726	0.00425572	0.0589187	0.218565	1.14883	1.06069	1.24429
CD38 on IgD+ CD24-	MR Egger	16	0.100389	0.0684721	0.164711	-0.033816	0.234595	1.1056	0.966749	1.2644
	Weighted median	16	0.117771	0.0519906	0.023498	0.0158696	0.219673	1.12499	1.016	1.24567
	Inverse variance weighted	16	0.130331	0.0390006	0.000832474	0.0538897	0.206772	1.13921	1.05537	1.2297	11.6414	0.705943	13.1252	0.741
	Simple mode	16	0.108874	0.0870811	0.230358	-0.0618048	0.279553	1.11502	0.940066	1.32254
	Weighted mode	16	0.120297	0.0836141	0.170769	-0.0435865	0.284181	1.12783	0.95735	1.32867
CD14+ CD16+ monocyte %monocyte	MR Egger	13	0.079576	0.0756242	0.315249	-0.0686475	0.227799	1.08283	0.933656	1.25583
	Weighted median	13	0.180481	0.0663605	0.00653399	0.0504145	0.310548	1.19779	1.05171	1.36417
	Inverse variance weighted	13	0.140151	0.0459652	0.00229551	0.0500593	0.230243	1.15045	1.05133	1.25891	22.6594	0.362404	24.1437	0.422
	Simple mode	13	0.0932772	0.113051	0.425418	-0.128302	0.314856	1.09777	0.879588	1.37006
	Weighted mode	13	0.182509	0.0802437	0.0420995	0.0252313	0.339787	1.20023	1.02555	1.40465
