# Supplementary material for: Causal role of immune cells on risk of Parkinson’s disease: a Mendelian randomization study
Source: Front Aging Neurosci. 2024 Mar 22;16:1368374. doi: 10.3389/fnagi.2024.1368374 (PMC10995297; doi:10.3389/fnagi.2024.1368374)
Supplement: Supplementary file 2 [file Data_Sheet_2.XLSX]

## Sheet: Sheet1
Table S2. Instrumental variables of the causal effect of immune cells on PD
exposure	outcome	SNP	b	se	p	lo_ci	up_ci	or	or_lci95	or_uci95	effect_allele.exposure	other_allele.exposure	effect_allele.outcome	other_allele.outcome
CD11b on Mo MDSC	Parkinson's disease	rs11232457	0.00710299	0.122273	0.953676	-0.232552	0.246758	1.00713	0.792509	1.27987	C	T	C	T
CD11b on Mo MDSC	Parkinson's disease	rs12073174	0.18408	0.180763	0.308512	-0.170216	0.538375	1.20211	0.843483	1.71322	G	A	G	A
CD11b on Mo MDSC	Parkinson's disease	rs142164490	0.0739391	0.162237	0.648572	-0.244046	0.391925	1.07674	0.783451	1.47983	A	T	A	T
CD11b on Mo MDSC	Parkinson's disease	rs146739860	0.0869565	0.100746	0.388067	-0.110505	0.284418	1.09085	0.895382	1.32899	G	A	G	A
CD11b on Mo MDSC	Parkinson's disease	rs1499516	0.134194	0.139248	0.335192	-0.138731	0.40712	1.14361	0.870462	1.50248	G	T	G	T
CD11b on Mo MDSC	Parkinson's disease	rs17157063	-0.033217	0.0655293	0.612223	-0.161654	0.0952204	0.967329	0.850735	1.0999	C	A	C	A
CD11b on Mo MDSC	Parkinson's disease	rs1801274	0.152495	0.0373102	4.36593e-05	0.0793666	0.225623	1.16474	1.0826	1.2531	G	A	G	A
CD11b on Mo MDSC	Parkinson's disease	rs2997983	0.0763848	0.0734694	0.298487	-0.0676152	0.220385	1.07938	0.93462	1.24656	C	T	C	T
CD11b on Mo MDSC	Parkinson's disease	rs35417041	0.0285714	0.10503	0.785598	-0.177288	0.234431	1.02898	0.837539	1.26419	T	C	T	C
CD11b on Mo MDSC	Parkinson's disease	rs62032592	-0.0511894	0.0948509	0.589416	-0.237097	0.134718	0.950099	0.788915	1.14421	A	G	A	G
CD11b on Mo MDSC	Parkinson's disease	rs72835003	0.0885488	0.112792	0.432418	-0.132524	0.309622	1.09259	0.875882	1.36291	C	T	C	T
CD11b on Mo MDSC	Parkinson's disease	rs74545702	-0.0367925	0.152358	0.809178	-0.335415	0.26183	0.963876	0.715041	1.29931	T	C	T	C
CD11b on Mo MDSC	Parkinson's disease	rs7579789	0.177329	0.125701	0.158329	-0.069046	0.423704	1.19402	0.933284	1.52761	A	C	A	C
CD11b on Mo MDSC	Parkinson's disease	rs77400868	0.0285407	0.174475	0.870062	-0.31343	0.370512	1.02895	0.730935	1.44848	G	A	G	A
CD11b on Mo MDSC	Parkinson's disease	rs7750629	-0.0908046	0.112069	0.417793	-0.31046	0.128851	0.913196	0.73311	1.13752	C	T	C	T
CD38 on IgD+ CD24-	Parkinson's disease	rs11042077	0.187348	0.146796	0.20187	-0.100373	0.475069	1.20605	0.9045	1.60813	A	G	A	G
CD38 on IgD+ CD25-	Parkinson's disease	rs115062208	0.0878146	0.127574	0.491238	-0.162231	0.33786	1.09179	0.850245	1.40194	G	A	G	A
CD38 on IgD+ CD26-	Parkinson's disease	rs12032479	-0.137709	0.166023	0.406846	-0.463115	0.187696	0.871352	0.629321	1.20647	T	C	T	C
CD38 on IgD+ CD27-	Parkinson's disease	rs142962704	-0.136833	0.175799	0.436364	-0.481398	0.207733	0.872116	0.617919	1.23088	T	C	T	C
CD38 on IgD+ CD28-	Parkinson's disease	rs147970068	0.0718808	0.302048	0.811898	-0.520134	0.663896	1.07453	0.594441	1.94234	T	G	T	G
CD38 on IgD+ CD29-	Parkinson's disease	rs17179337	0.467782	0.189121	0.0133815	0.0971046	0.83846	1.59645	1.10198	2.3128	G	A	G	A
CD38 on IgD+ CD30-	Parkinson's disease	rs1878808	0.0623354	0.200176	0.755494	-0.330009	0.45468	1.06432	0.718917	1.57567	T	C	T	C
CD38 on IgD+ CD31-	Parkinson's disease	rs2516708	0.214876	0.155522	0.167081	-0.0899474	0.519699	1.23971	0.913979	1.68152	A	G	A	G
CD38 on IgD+ CD32-	Parkinson's disease	rs28393044	0.258148	0.120684	0.0324326	0.021607	0.494689	1.29453	1.02184	1.63999	G	C	G	C
CD38 on IgD+ CD33-	Parkinson's disease	rs572542	0.290951	0.219931	0.185863	-0.140115	0.722016	1.3377	0.869259	2.05858	T	C	T	C
CD38 on IgD+ CD34-	Parkinson's disease	rs6895789	0.110706	0.215328	0.607165	-0.311338	0.532749	1.11707	0.732466	1.70361	T	C	T	C
CD38 on IgD+ CD35-	Parkinson's disease	rs72715691	0.118432	0.187192	0.526946	-0.248465	0.485328	1.12573	0.779997	1.62471	T	A	T	A
CD38 on IgD+ CD36-	Parkinson's disease	rs76112278	0.147457	0.12944	0.254624	-0.106246	0.40116	1.15888	0.899204	1.49356	A	G	A	G
CD38 on IgD+ CD37-	Parkinson's disease	rs78111008	0.0768183	0.123263	0.53315	-0.164778	0.318415	1.07985	0.848082	1.37495	C	T	C	T
CD38 on IgD+ CD38-	Parkinson's disease	rs79300919	0.20157	0.126361	0.11067	-0.0460977	0.449238	1.22332	0.954949	1.56712	A	G	A	G
CD38 on IgD+ CD39-	Parkinson's disease	rs9599916	0.0150538	0.144086	0.91679	-0.267355	0.297462	1.01517	0.765401	1.34644	G	A	G	A
CD14+ CD16+ monocyte %monocyte	Parkinson's disease	rs140785480	-0.0745342	0.137796	0.588575	-0.344615	0.195546	0.928176	0.708493	1.21598	C	A	C	A
CD14+ CD17+ monocyte %monocyte	Parkinson's disease	rs142808203	0.384055	0.378794	0.310636	-0.358381	1.12649	1.46823	0.698807	3.08481	A	C	A	C
CD14+ CD18+ monocyte %monocyte	Parkinson's disease	rs145320860	0.0765343	0.246354	0.756053	-0.406319	0.559388	1.07954	0.666098	1.7496	A	G	A	G
CD14+ CD19+ monocyte %monocyte	Parkinson's disease	rs149192849	-0.195518	0.198609	0.324901	-0.584791	0.193756	0.822409	0.557222	1.2138	C	T	C	T
CD14+ CD20+ monocyte %monocyte	Parkinson's disease	rs182211529	0.0921466	0.312939	0.76841	-0.521215	0.705508	1.09653	0.593799	2.02487	T	C	T	C
CD14+ CD21+ monocyte %monocyte	Parkinson's disease	rs191405504	0.0507752	0.34031	0.881394	-0.616233	0.717783	1.05209	0.539975	2.04988	T	A	T	A
CD14+ CD22+ monocyte %monocyte	Parkinson's disease	rs2066978	0.348786	0.166299	0.035963	0.0228403	0.674731	1.41735	1.0231	1.96351	C	T	C	T
CD14+ CD23+ monocyte %monocyte	Parkinson's disease	rs35368132	0.30954	0.17639	0.0792826	-0.0361839	0.655264	1.3628	0.964463	1.92565	C	T	C	T
CD14+ CD24+ monocyte %monocyte	Parkinson's disease	rs57396181	0.182629	0.075493	0.0155566	0.0346629	0.330595	1.20037	1.03527	1.3918	C	G	C	G
CD14+ CD25+ monocyte %monocyte	Parkinson's disease	rs72683736	0.177743	0.184599	0.335619	-0.184072	0.539557	1.19452	0.831876	1.71525	A	C	A	C
CD14+ CD26+ monocyte %monocyte	Parkinson's disease	rs73346463	0.0305181	0.177667	0.863618	-0.31771	0.378746	1.03099	0.727814	1.46045	T	G	T	G
CD14+ CD27+ monocyte %monocyte	Parkinson's disease	rs7826226	0.204545	0.153743	0.183375	-0.0967914	0.505882	1.22697	0.907745	1.65845	C	A	C	A
CD14+ CD28+ monocyte %monocyte	Parkinson's disease	rs79373846	0.077527	0.411678	0.850626	-0.729362	0.884416	1.08061	0.482216	2.42157	A	T	A	T
CD62L- CD86+ myeloid DC AC	Parkinson's disease	rs112186537	-0.460637	0.145297	0.00152272	-0.745418	-0.175855	0.630882	0.474536	0.838739	T	C	T	C
CD62L- CD86+ myeloid DC AC	Parkinson's disease	rs113248693	-0.0499783	0.149646	0.738397	-0.343285	0.243328	0.95125	0.709436	1.27549	G	A	G	A
CD62L- CD86+ myeloid DC AC	Parkinson's disease	rs117044176	0.0224549	0.154079	0.88413	-0.279541	0.324451	1.02271	0.756131	1.38327	A	G	A	G
CD62L- CD86+ myeloid DC AC	Parkinson's disease	rs117690664	-0.0305259	0.051133	0.550514	-0.130746	0.0696947	0.969935	0.87744	1.07218	A	C	A	C
CD62L- CD86+ myeloid DC AC	Parkinson's disease	rs11830537	0.0507339	0.14933	0.73405	-0.241953	0.343421	1.05204	0.785093	1.40976	T	C	T	C
CD62L- CD86+ myeloid DC AC	Parkinson's disease	rs12128746	-0.0050396	0.194384	0.979316	-0.386033	0.375954	0.994973	0.679748	1.45638	T	C	T	C
CD62L- CD86+ myeloid DC AC	Parkinson's disease	rs12723400	-0.266994	0.159425	0.0939881	-0.579467	0.04548	0.765678	0.560197	1.04653	A	G	A	G
CD62L- CD86+ myeloid DC AC	Parkinson's disease	rs135299	-0.264111	0.225784	0.2421	-0.706648	0.178425	0.767888	0.493295	1.19533	A	G	A	G
CD62L- CD86+ myeloid DC AC	Parkinson's disease	rs143032729	-0.0173619	0.174746	0.920857	-0.359865	0.325141	0.982788	0.697771	1.38423	G	A	G	A
CD62L- CD86+ myeloid DC AC	Parkinson's disease	rs143140559	-0.1431	0.110007	0.193316	-0.358713	0.0725128	0.866667	0.698575	1.07521	T	C	T	C
CD62L- CD86+ myeloid DC AC	Parkinson's disease	rs144101090	-0.0873602	0.144727	0.546097	-0.371026	0.196306	0.916347	0.690026	1.2169	A	T	A	T
CD62L- CD86+ myeloid DC AC	Parkinson's disease	rs146507670	-0.0530902	0.178521	0.766169	-0.402991	0.296811	0.948294	0.668318	1.34556	T	C	T	C
CD62L- CD86+ myeloid DC AC	Parkinson's disease	rs149480232	-0.208452	0.230394	0.365592	-0.660024	0.243121	0.81184	0.516839	1.27522	C	A	C	A
CD62L- CD86+ myeloid DC AC	Parkinson's disease	rs162588	-0.174223	0.157383	0.268296	-0.482694	0.134249	0.84011	0.617118	1.14368	A	G	A	G
CD62L- CD86+ myeloid DC AC	Parkinson's disease	rs2788088	-0.335148	0.239502	0.161708	-0.804572	0.134277	0.715232	0.447279	1.14371	A	G	A	G
CD62L- CD86+ myeloid DC AC	Parkinson's disease	rs34622012	-0.0273904	0.225598	0.903364	-0.469562	0.414781	0.972981	0.625276	1.51404	G	A	G	A
CD62L- CD86+ myeloid DC AC	Parkinson's disease	rs35161722	-0.0827662	0.338422	0.806793	-0.746073	0.580541	0.920566	0.474225	1.787	T	C	T	C
CD62L- CD86+ myeloid DC AC	Parkinson's disease	rs61808511	0.0495815	0.177077	0.779478	-0.297489	0.396652	1.05083	0.742681	1.48684	G	T	G	T
CD62L- CD86+ myeloid DC AC	Parkinson's disease	rs62489014	-0.148004	0.147185	0.314626	-0.436487	0.140479	0.862428	0.646303	1.15082	T	C	T	C
CD62L- CD86+ myeloid DC AC	Parkinson's disease	rs71632979	-0.0813511	0.0316064	0.0100564	-0.1433	-0.0194026	0.92187	0.866494	0.980784	G	A	G	A
CD62L- CD86+ myeloid DC AC	Parkinson's disease	rs71639910	0.0143529	0.148471	0.922987	-0.276649	0.305355	1.01446	0.75832	1.35711	A	G	A	G
CD62L- CD86+ myeloid DC AC	Parkinson's disease	rs72715497	-0.0800789	0.184615	0.664462	-0.441925	0.281767	0.923044	0.642798	1.32547	T	A	T	A
CD62L- CD86+ myeloid DC AC	Parkinson's disease	rs75766096	-0.0870566	0.123298	0.480148	-0.328721	0.154608	0.916625	0.719844	1.1672	A	C	A	C
CD62L- CD86+ myeloid DC AC	Parkinson's disease	rs77107932	0.224959	0.18044	0.2125	-0.128705	0.578622	1.25227	0.879234	1.78358	C	A	C	A
CD62L- CD86+ myeloid DC AC	Parkinson's disease	rs77414674	0.241141	0.191283	0.207433	-0.133772	0.616055	1.2727	0.874789	1.85161	T	C	T	C
CX3CR1 on CD14+ CD16- monocyte	Parkinson's disease	rs10499824	0.189296	0.463624	0.683056	-0.719407	1.098	1.2084	0.487041	2.99816	T	C	T	C
CX3CR1 on CD14+ CD16- monocyte	Parkinson's disease	rs10951824	0.181613	0.180106	0.313278	-0.171394	0.534619	1.19915	0.842489	1.7068	C	G	C	G
CX3CR1 on CD14+ CD16- monocyte	Parkinson's disease	rs115129679	-0.162684	0.0840186	0.0528324	-0.327361	0.00199224	0.849859	0.720824	1.00199	C	T	C	T
CX3CR1 on CD14+ CD16- monocyte	Parkinson's disease	rs12493404	0.00632022	0.164326	0.96932	-0.315758	0.328399	1.00634	0.729236	1.38874	T	C	T	C
CX3CR1 on CD14+ CD16- monocyte	Parkinson's disease	rs13396271	-0.0335231	0.165718	0.83969	-0.35833	0.291284	0.967033	0.698842	1.33814	G	A	G	A
CX3CR1 on CD14+ CD16- monocyte	Parkinson's disease	rs141845371	0.0439872	0.113838	0.699199	-0.179135	0.26711	1.04497	0.835993	1.30618	A	T	A	T
CX3CR1 on CD14+ CD16- monocyte	Parkinson's disease	rs143813477	-0.019297	0.199173	0.922817	-0.409676	0.371082	0.980888	0.663865	1.4493	A	C	A	C
CX3CR1 on CD14+ CD16- monocyte	Parkinson's disease	rs1571526	0.130062	0.182243	0.475428	-0.227134	0.487259	1.1389	0.796814	1.62785	C	T	C	T
CX3CR1 on CD14+ CD16- monocyte	Parkinson's disease	rs17095454	0.0871681	0.163186	0.593227	-0.232676	0.407012	1.09108	0.79241	1.50232	C	T	C	T
CX3CR1 on CD14+ CD16- monocyte	Parkinson's disease	rs17521541	0.0705635	0.136307	0.604682	-0.196599	0.337726	1.07311	0.82152	1.40176	A	T	A	T
CX3CR1 on CD14+ CD16- monocyte	Parkinson's disease	rs17736094	-0.191635	0.140762	0.173381	-0.467528	0.0842572	0.825608	0.626549	1.08791	T	C	T	C
CX3CR1 on CD14+ CD16- monocyte	Parkinson's disease	rs1801274	-0.156083	0.0381883	4.36593e-05	-0.230933	-0.0812345	0.855488	0.793793	0.921978	G	A	G	A
CX3CR1 on CD14+ CD16- monocyte	Parkinson's disease	rs2840590	-0.307995	0.16723	0.0655116	-0.635766	0.0197748	0.734919	0.52953	1.01997	A	G	A	G
CX3CR1 on CD14+ CD16- monocyte	Parkinson's disease	rs4622126	0.124665	0.121537	0.305016	-0.113548	0.362878	1.13277	0.892662	1.43746	G	A	G	A
CX3CR1 on CD14+ CD16- monocyte	Parkinson's disease	rs4729041	-0.133255	0.199299	0.503737	-0.523881	0.25737	0.875242	0.592218	1.29352	T	G	T	G
CX3CR1 on CD14+ CD16- monocyte	Parkinson's disease	rs4957969	-0.121001	0.16694	0.468565	-0.448203	0.206202	0.886033	0.638775	1.229	G	A	G	A
CX3CR1 on CD14+ CD16- monocyte	Parkinson's disease	rs62172045	-0.220617	0.113359	0.0516336	-0.4428	0.00156712	0.802024	0.642235	1.00157	A	G	A	G
CX3CR1 on CD14+ CD16- monocyte	Parkinson's disease	rs6666038	0.284207	0.153202	0.063581	-0.0160699	0.584483	1.32871	0.984059	1.79406	C	T	C	T
CX3CR1 on CD14+ CD16- monocyte	Parkinson's disease	rs67252300	0.139496	0.195588	0.475715	-0.243857	0.522849	1.14969	0.7836	1.68683	A	G	A	G
CX3CR1 on CD14+ CD16- monocyte	Parkinson's disease	rs72770576	-0.223237	0.194008	0.249872	-0.603493	0.157019	0.799925	0.546898	1.17002	T	C	T	C
CX3CR1 on CD14+ CD16- monocyte	Parkinson's disease	rs72865957	-0.142202	0.0663373	0.0320636	-0.272223	-0.0121807	0.867446	0.761684	0.987893	A	G	A	G
CX3CR1 on CD14+ CD16- monocyte	Parkinson's disease	rs73056479	-0.33925	0.234595	0.148146	-0.799056	0.120556	0.712304	0.449754	1.12812	T	G	T	G
CX3CR1 on CD14+ CD16- monocyte	Parkinson's disease	rs75827471	-0.139107	0.297841	0.640463	-0.722875	0.444661	0.870135	0.485355	1.55996	A	G	A	G
CX3CR1 on CD14+ CD16- monocyte	Parkinson's disease	rs77488722	-0.0966406	0.182237	0.595902	-0.453824	0.260543	0.907882	0.635194	1.29763	A	G	A	G
CX3CR1 on CD14+ CD16- monocyte	Parkinson's disease	rs8064010	0.0833844	0.255671	0.744319	-0.417731	0.5845	1.08696	0.658539	1.79409	T	C	T	C
CX3CR1 on CD14+ CD16- monocyte	Parkinson's disease	rs9823718	-0.134158	0.0776322	0.0839658	-0.286317	0.018001	0.874452	0.751024	1.01816	G	C	G	C
CX3CR1 on CD14+ CD16- monocyte	Parkinson's disease	rs9879669	0.432343	0.207261	0.0369798	0.0261122	0.838574	1.54086	1.02646	2.31307	T	C	T	C
