# Supplementary material for: Causal role of immune cells on risk of Parkinson’s disease: a Mendelian randomization study
Source: Front Aging Neurosci. 2024 Mar 22;16:1368374. doi: 10.3389/fnagi.2024.1368374 (PMC10995297; doi:10.3389/fnagi.2024.1368374)
Supplement: Supplementary file 3 [file Data_Sheet_3.XLSX]

## Sheet: Sheet1
Table S3. IVW results of the causal effect of the causal effect of immune cells on PD
Trait	N samples	Statistical trait name	Trait type	Panel	GWAS Catalog Accession Number	nsnp	pval	FDR
IgD+ %B cell	3756	BC_Trait1	Relative count	B cell	ebi-a-GCST90001997	27	0.000295372	0.152135
IgD+ CD38br AC	3754	BC_Trait10	Absolute count	B cell	ebi-a-GCST90001472	25	0.00045894	0.152135
IgD+ CD38dim %B cell	3755	BC_Trait11	Relative count	B cell	ebi-a-GCST90002094	15	0.000760623	0.152135
IgD+ CD38dim AC	3754	BC_Trait12	Absolute count	B cell	ebi-a-GCST90001811	16	0.000832474	0.152135
IgD+ CD38- %B cell	3755	BC_Trait13	Relative count	B cell	ebi-a-GCST90001585	22	0.00108984	0.159334
IgD+ CD38- AC	3754	BC_Trait14	Absolute count	B cell	ebi-a-GCST90001982	26	0.00193846	0.20243
Unsw mem %B cell	3755	BC_Trait17	Relative count	B cell	ebi-a-GCST90001880	20	0.00361932	0.302033
Unsw mem AC	3754	BC_Trait18	Absolute count	B cell	ebi-a-GCST90001459	28	0.0037186	0.302033
IgD- CD27- %B cell	3755	BC_Trait19	Relative count	B cell	ebi-a-GCST90001995	27	0.00415211	0.303519
IgD+ AC	3755	BC_Trait2	Absolute count	B cell	ebi-a-GCST90002005	31	0.0061764	0.41045
IgD- CD27- AC	3754	BC_Trait20	Absolute count	B cell	ebi-a-GCST90001473	26	0.00680495	0.414535
Sw mem %B cell	3755	BC_Trait21	Relative count	B cell	ebi-a-GCST90002105	40	0.00811883	0.43566
Sw mem AC	3754	BC_Trait22	Absolute count	B cell	ebi-a-GCST90002099	32	0.00850936	0.43566
PB/PC %B cell	3756	BC_Trait23	Relative count	B cell	ebi-a-GCST90001457	18	0.00985416	0.43566
PB/PC AC	3755	BC_Trait24	Absolute count	B cell	ebi-a-GCST90001642	33	0.0100181	0.0673064
Memory B cell %B cell	3755	BC_Trait25	Relative count	B cell	ebi-a-GCST90002112	23	0.0104456	0.43566
Memory B cell AC	3754	BC_Trait26	Absolute count	B cell	ebi-a-GCST90002106	38	0.0104769	0.43566
Naive-mature B cell %B cell	3755	BC_Trait27	Relative count	B cell	ebi-a-GCST90001753	29	0.0107276	0.43566
Naive-mature B cell AC	3754	BC_Trait28	Absolute count	B cell	ebi-a-GCST90001618	36	0.0113704	0.437462
IgD- CD38br %B cell	3755	BC_Trait3	Relative count	B cell	ebi-a-GCST90001650	30	0.0132752	0.485208
IgD+ CD24+ %B cell	3755	BC_Trait31	Relative count	B cell	ebi-a-GCST90002097	23	0.0145946	0.50803
IgD+ CD24+ AC	3754	BC_Trait32	Absolute count	B cell	ebi-a-GCST90002002	15	0.0170305	0.565878
IgD- CD24- %B cell	3755	BC_Trait33	Relative count	B cell	ebi-a-GCST90001516	19	0.0202854	0.644722
IgD- CD24- AC	3754	BC_Trait34	Absolute count	B cell	ebi-a-GCST90001576	18	0.022365	0.6812
IgD+ CD24- %B cell	3755	BC_Trait35	Relative count	B cell	ebi-a-GCST90001622	38	0.0247252	0.704736
IgD+ CD24- AC	3754	BC_Trait36	Absolute count	B cell	ebi-a-GCST90001762	21	0.0257394	0.704736
CD24+ CD27+ %B cell	3755	BC_Trait37	Relative count	B cell	ebi-a-GCST90001821	33	0.0263468	0.704736
CD24+ CD27+ AC	3754	BC_Trait38	Absolute count	B cell	ebi-a-GCST90001830	14	0.026994	0.704736
CD20- %B cell	3756	BC_Trait39	Relative count	B cell	ebi-a-GCST90001525	27	0.0307244	0.774468
IgD- CD38br AC	3754	BC_Trait4	Absolute count	B cell	ebi-a-GCST90001483	48	0.0319546	0.778626
CD20- AC	3755	BC_Trait40	Absolute count	B cell	ebi-a-GCST90002010	24	0.0344827	0.792036
CD20- CD38- %B cell	3757	BC_Trait43	Relative count	B cell	ebi-a-GCST90001536	32	0.0365237	0.792036
CD20- CD38- AC	3756	BC_Trait44	Absolute count	B cell	ebi-a-GCST90001553	27	0.0381517	0.792036
IgD+ %Lymphocyte	3755	BC_Trait46	Relative count	B cell	ebi-a-GCST90001996	37	0.0393025	0.792036
IgD- CD38br %lymphocyte	3754	BC_Trait47	Relative count	B cell	ebi-a-GCST90001410	19	0.0398066	0.792036
IgD- CD38dim %lymphocyte	3754	BC_Trait48	Relative count	B cell	ebi-a-GCST90001817	14	0.0425836	0.792036
IgD- CD38- %lymphocyte	3754	BC_Trait49	Relative count	B cell	ebi-a-GCST90001469	29	0.043949	0.792036
IgD- CD38dim %B cell	3755	BC_Trait5	Relative count	B cell	ebi-a-GCST90001474	24	0.0459495	0.792036
IgD+ CD38br %lymphocyte	3754	BC_Trait50	Relative count	B cell	ebi-a-GCST90001431	20	0.0463862	0.792036
IgD+ CD38dim %lymphocyte	3754	BC_Trait51	Relative count	B cell	ebi-a-GCST90001991	27	0.0466019	0.792036
IgD+ CD38- %lymphocyte	3754	BC_Trait52	Relative count	B cell	ebi-a-GCST90001824	25	0.0472364	0.792036
Unsw Mem %lymphocyte	3754	BC_Trait54	Relative count	B cell	ebi-a-GCST90001463	26	0.047298	0.792036
IgD- CD27- %lymphocyte	3754	BC_Trait55	Relative count	B cell	ebi-a-GCST90002052	11	0.0476245	0.792036
Sw mem %lymphocyte	3754	BC_Trait56	Relative count	B cell	ebi-a-GCST90001761	39	0.0476738	0.792036
PB/PC %lymphocyte	3755	BC_Trait57	Relative count	B cell	ebi-a-GCST90001839	22	0.0493334	0.793126
Memory B cell %lymphocyte	3754	BC_Trait58	Relative count	B cell	ebi-a-GCST90001878	22	0.0499095	0.793126
Naive-mature B cell %lymphocyte	3754	BC_Trait59	Relative count	B cell	ebi-a-GCST90001978	17	0.0522885	0.813252
IgD- CD38dim AC	3754	BC_Trait6	Absolute count	B cell	ebi-a-GCST90001629	37	0.0546506	0.827732
IgD+ CD24+ %lymphocyte	3754	BC_Trait61	Relative count	B cell	ebi-a-GCST90002110	27	0.0554841	0.827732
IgD- CD24- %lymphocyte	3754	BC_Trait62	Relative count	B cell	ebi-a-GCST90001432	22	0.0567919	0.830298
IgD+ CD24- %lymphocyte	3754	BC_Trait63	Relative count	B cell	ebi-a-GCST90001623	37	0.0587395	0.837537
CD24+ CD27+ %lymphocyte	3754	BC_Trait64	Relative count	B cell	ebi-a-GCST90001631	30	0.0613952	0.837537
CD20- %lymphocyte	3755	BC_Trait65	Relative count	B cell	ebi-a-GCST90002013	14	0.062142	0.837537
CD20- CD38- %lymphocyte	3756	BC_Trait67	Relative count	B cell	ebi-a-GCST90001521	24	0.0669909	0.837537
IgD- CD38- %B cell	3755	BC_Trait7	Relative count	B cell	ebi-a-GCST90001461	22	0.0674572	0.837537
IgD- CD38- AC	3754	BC_Trait8	Absolute count	B cell	ebi-a-GCST90001657	12	0.0675768	0.837537
IgD+ CD38br %B cell	3755	BC_Trait9	Relative count	B cell	ebi-a-GCST90001539	22	0.0676247	0.837537
CD11c+ monocyte AC	3020	DC_Trait524	Absolute count	cDC	ebi-a-GCST90001541	42	0.0681061	0.837537
CD11c+ monocyte %monocyte	3043	DC_Trait525	Relative count	cDC	ebi-a-GCST90001480	29	0.0710672	0.837537
CD62L- monocyte AC	3019	DC_Trait526	Absolute count	cDC	ebi-a-GCST90001988	28	0.072489	0.837537
CD62L- monocyte %monocyte	3042	DC_Trait527	Relative count	cDC	ebi-a-GCST90001485	60	0.0726899	0.837537
CD11c+ CD62L- monocyte AC	3017	DC_Trait530	Absolute count	cDC	ebi-a-GCST90001464	26	0.0729085	0.837537
CD11c+ CD62L- monocyte %monocyte	3040	DC_Trait531	Relative count	cDC	ebi-a-GCST90001711	45	0.0729517	0.837537
CD62L- HLA DR++ monocyte AC	3018	DC_Trait532	Absolute count	cDC	ebi-a-GCST90001468	21	0.0737978	0.837537
CD62L- HLA DR++ monocyte %monocyte	3041	DC_Trait533	Relative count	cDC	ebi-a-GCST90001581	25	0.0757821	0.837537
CD11c+ HLA DR++ monocyte AC	3019	DC_Trait534	Absolute count	cDC	ebi-a-GCST90001437	25	0.0805588	0.837537
CD11c+ HLA DR++ monocyte %monocyte	3042	DC_Trait535	Relative count	cDC	ebi-a-GCST90001398	21	0.0808001	0.837537
Myeloid DC AC	3387	f_DC_Trait502	Absolute count	cDC	ebi-a-GCST90002001	19	0.0814274	0.837537
Myeloid DC %DC	3410	f_DC_Trait503	Relative count	cDC	ebi-a-GCST90001977	20	0.0824268	0.837537
Plasmacytoid DC AC	3374	f_DC_Trait504	Absolute count	cDC	ebi-a-GCST90002053	16	0.0837829	0.837537
DC AC	3374	f_DC_Trait505	Absolute count	cDC	ebi-a-GCST90001770	9	0.0844317	0.837537
CD62L- DC AC	3387	f_DC_Trait508	Absolute count	cDC	ebi-a-GCST90002092	3	0.0844415	0.837537
CD62L- DC %DC	3410	f_DC_Trait509	Relative count	cDC	ebi-a-GCST90001740	28	0.0848041	0.837537
CD86+ myeloid DC AC	3387	f_DC_Trait512	Absolute count	cDC	ebi-a-GCST90002009	40	0.0858073	0.837537
CD86+ myeloid DC %DC	3410	f_DC_Trait513	Relative count	cDC	ebi-a-GCST90001567	22	0.0869296	0.837537
CD86+ plasmacytoid DC AC	3374	f_DC_Trait514	Absolute count	cDC	ebi-a-GCST90001404	26	0.0889975	0.837537
CD86+ plasmacytoid DC %DC	3410	f_DC_Trait515	Relative count	cDC	ebi-a-GCST90002028	27	0.0893016	0.837537
CD62L- myeloid DC AC	3387	f_DC_Trait516	Absolute count	cDC	ebi-a-GCST90001863	25	0.0893678	0.837537
CD62L- myeloid DC %DC	3410	f_DC_Trait517	Relative count	cDC	ebi-a-GCST90002022	26	0.0924757	0.850485
CD62L- plasmacytoid DC AC	3374	f_DC_Trait518	Absolute count	cDC	ebi-a-GCST90001935	16	0.0930764	0.850485
CD62L- plasmacytoid DC %DC	3410	f_DC_Trait519	Relative count	cDC	ebi-a-GCST90002063	30	0.0942774	0.850824
CD62L- CD86+ myeloid DC AC	3387	f_DC_Trait520	Absolute count	cDC	ebi-a-GCST90001395	26	0.0959122	0.852123
CD62L- CD86+ myeloid DC %DC	3410	f_DC_Trait521	Relative count	cDC	ebi-a-GCST90001943	19	0.0967526	0.852123
Plasmacytoid DC %DC	3410	f_DC_Trait522	Relative count	cDC	ebi-a-GCST90001760	28	0.099872	0.858394
HLA DR++ monocyte %monocyte	3595	f_MONO_Trait503	Relative count	TBNK	ebi-a-GCST90001580	24	0.101979	0.858394
HLA DR++ monocyte %leukocyte	3595	f_MONO_Trait504	Relative count	TBNK	ebi-a-GCST90001482	39	0.105066	0.858394
HLA DR++ monocyte AC	3579	f_MONO_Trait505	Absolute count	TBNK	ebi-a-GCST90002109	24	0.105457	0.858394
CD4 Treg %CD4	3437	f_Treg_Trait501	Relative count	Treg	ebi-a-GCST90001676	7	0.106416	0.858394
CD4 Treg %T cell	3437	f_Treg_Trait502	Relative count	Treg	ebi-a-GCST90001444	23	0.107523	0.858394
Resting Treg AC	3405	f_Treg_Trait503	Absolute count	Treg	ebi-a-GCST90001413	16	0.110095	0.858394
Resting Treg % CD4 Treg	3437	f_Treg_Trait504	Relative count	Treg	ebi-a-GCST90001857	28	0.112239	0.858394
Resting Treg %CD4	3437	f_Treg_Trait505	Relative count	Treg	ebi-a-GCST90001675	33	0.115221	0.858394
CD39+ resting Treg AC	3405	f_Treg_Trait506	Absolute count	Treg	ebi-a-GCST90001759	29	0.115742	0.858394
CD39+ resting Treg %resting Treg	3437	f_Treg_Trait507	Relative count	Treg	ebi-a-GCST90001559	18	0.118676	0.858394
CD39+ resting Treg % CD4 Treg	3437	f_Treg_Trait508	Relative count	Treg	ebi-a-GCST90001844	26	0.11881	0.858394
Activated Treg AC	3405	f_Treg_Trait509	Absolute count	Treg	ebi-a-GCST90001602	25	0.118993	0.858394
Activated Treg %CD4 Treg	3437	f_Treg_Trait510	Relative count	Treg	ebi-a-GCST90001526	25	0.119619	0.858394
Activated Treg %CD4	3437	f_Treg_Trait511	Relative count	Treg	ebi-a-GCST90002100	26	0.120782	0.858394
CD39+ activated Treg AC	3405	f_Treg_Trait512	Absolute count	Treg	ebi-a-GCST90002072	27	0.121106	0.858394
CD39+ activated Treg %activated Treg	3437	f_Treg_Trait513	Relative count	Treg	ebi-a-GCST90001433	16	0.121267	0.858394
CD39+ activated Treg %CD4 Treg	3437	f_Treg_Trait514	Relative count	Treg	ebi-a-GCST90001694	23	0.122165	0.858394
Secreting Treg AC	3405	f_Treg_Trait515	Absolute count	Treg	ebi-a-GCST90001747	22	0.122406	0.858394
Secreting Treg % CD4 Treg	3437	f_Treg_Trait516	Relative count	Treg	ebi-a-GCST90002116	26	0.123909	0.858394
Secreting Treg %CD4	3437	f_Treg_Trait517	Relative count	Treg	ebi-a-GCST90001683	12	0.124829	0.858394
CD39+ secreting Treg AC	3405	f_Treg_Trait518	Absolute count	Treg	ebi-a-GCST90001542	27	0.126041	0.858394
CD39+ secreting Treg %secreting Treg	3437	f_Treg_Trait519	Relative count	Treg	ebi-a-GCST90001439	15	0.126198	0.858394
CD39+ secreting Treg %CD4 Treg	3437	f_Treg_Trait520	Relative count	Treg	ebi-a-GCST90001831	12	0.127842	0.858394
Activated & resting Treg AC	3405	f_Treg_Trait521	Absolute count	Treg	ebi-a-GCST90001424	20	0.128448	0.858394
Activated & resting Treg % CD4 Treg	3437	f_Treg_Trait522	Relative count	Treg	ebi-a-GCST90001535	32	0.128498	0.858394
Activated & resting Treg %CD4+	3437	f_Treg_Trait523	Relative count	Treg	ebi-a-GCST90002029	28	0.130446	0.858394
Activated & secreting Treg AC	3405	f_Treg_Trait527	Absolute count	Treg	ebi-a-GCST90002081	25	0.131232	0.858394
Activated & secreting Treg %CD4 Treg	3437	f_Treg_Trait528	Relative count	Treg	ebi-a-GCST90001889	25	0.131519	0.858394
Activated & secreting Treg %CD4+	3437	f_Treg_Trait529	Relative count	Treg	ebi-a-GCST90001746	22	0.133394	0.862932
CD25hi AC	3405	f_Treg_Trait533	Absolute count	Treg	ebi-a-GCST90001879	29	0.134616	0.863195
CD25hi %CD4+	3437	f_Treg_Trait534	Relative count	Treg	ebi-a-GCST90001742	26	0.13796	0.866029
CD25hi %T cell	3437	f_Treg_Trait535	Relative count	Treg	ebi-a-GCST90001669	38	0.138013	0.866029
CD25hi CD45RA+ CD4 not Treg AC	3405	f_Treg_Trait536	Absolute count	Treg	ebi-a-GCST90001452	24	0.138612	0.866029
CD25hi CD45RA+ CD4 not Treg %CD4+	3437	f_Treg_Trait537	Relative count	Treg	ebi-a-GCST90002111	23	0.142161	0.868612
CD25hi CD45RA+ CD4 not Treg %T cell	3437	f_Treg_Trait538	Relative count	Treg	ebi-a-GCST90001649	26	0.143331	0.868612
CD25hi CD45RA- CD4 not Treg AC	3405	f_Treg_Trait539	Absolute count	Treg	ebi-a-GCST90001966	20	0.144735	0.868612
CD25hi CD45RA- CD4 not Treg %CD4+	3437	f_Treg_Trait540	Relative count	Treg	ebi-a-GCST90001925	23	0.144762	0.868612
CD25hi CD45RA- CD4 not Treg %T cell	3437	f_Treg_Trait541	Relative count	Treg	ebi-a-GCST90002035	26	0.146765	0.868612
CD4 Treg AC	3405	f_Treg_Trait542	Absolute count	Treg	ebi-a-GCST90001615	24	0.147816	0.868612
HSC AC	1930	MDSC_Trait1	Absolute count	Myeloid cell	ebi-a-GCST90001852	21	0.149031	0.868612
Im MDSC AC	1929	MDSC_Trait10	Absolute count	Myeloid cell	ebi-a-GCST90001785	29	0.149654	0.868612
Im MDSC %CD33dim HLA DR- CD66b-	1929	MDSC_Trait11	Relative count	Myeloid cell	ebi-a-GCST90001447	25	0.14972	0.868612
CD33br HLA DR+ AC	1930	MDSC_Trait12	Absolute count	Myeloid cell	ebi-a-GCST90001936	21	0.15188	0.868612
CD33br HLA DR+ CD14- AC	1930	MDSC_Trait13	Absolute count	Myeloid cell	ebi-a-GCST90001697	214	0.152096	0.868612
CD33br HLA DR+ CD14- %CD33br HLA DR+	1930	MDSC_Trait14	Relative count	Myeloid cell	ebi-a-GCST90001750	22	0.155143	0.871657
CD33br HLA DR+ CD14dim AC	1930	MDSC_Trait15	Absolute count	Myeloid cell	ebi-a-GCST90001465	29	0.155716	0.871657
CD33br HLA DR+ CD14dim %CD33br HLA DR+	1930	MDSC_Trait16	Relative count	Myeloid cell	ebi-a-GCST90001448	17	0.158079	0.871657
CD33- HLA DR- AC	1930	MDSC_Trait22	Absolute count	Myeloid cell	ebi-a-GCST90001710	44	0.158305	0.871657
CD33- HLA DR+ AC	1930	MDSC_Trait23	Absolute count	Myeloid cell	ebi-a-GCST90001794	28	0.16225	0.871657
Gr MDSC AC	1928	MDSC_Trait24	Absolute count	Myeloid cell	ebi-a-GCST90001850	25	0.162714	0.871657
CD33dim HLA DR+ CD11b+ AC	1930	MDSC_Trait25	Absolute count	Myeloid cell	ebi-a-GCST90001818	15	0.166204	0.871657
CD33dim HLA DR+ CD11b+ %CD33dim HLA DR+	1930	MDSC_Trait26	Relative count	Myeloid cell	ebi-a-GCST90001500	33	0.166248	0.871657
CD33dim HLA DR+ CD11b- AC	1930	MDSC_Trait27	Absolute count	Myeloid cell	ebi-a-GCST90002121	25	0.166814	0.871657
CD33dim HLA DR+ CD11b- %CD33dim HLA DR+	1930	MDSC_Trait28	Relative count	Myeloid cell	ebi-a-GCST90001834	26	0.168156	0.871657
CD66b++ myeloid cell AC	1930	MDSC_Trait3	Absolute count	Myeloid cell	ebi-a-GCST90001554	27	0.169852	0.871657
Mo MDSC AC	1927	MDSC_Trait4	Absolute count	Myeloid cell	ebi-a-GCST90001989	33	0.171154	0.871657
CD33dim HLA DR- AC	1874	MDSC_Trait5	Absolute count	Myeloid cell	ebi-a-GCST90001891	14	0.171592	0.871657
Basophil AC	1929	MDSC_Trait8	Absolute count	Myeloid cell	ebi-a-GCST90001736	30	0.172627	0.871657
Basophil %CD33dim HLA DR- CD66b-	1929	MDSC_Trait9	Relative count	Myeloid cell	ebi-a-GCST90001626	18	0.172803	0.871657
CD45RA- CD4+ AC	3395	MT_ry_Trait514	Absolute count	Maturation stages of T cell	ebi-a-GCST90001717	51	0.1731	0.871657
CD45RA- CD4+ %CD4+	3427	MT_ry_Trait515	Relative count	Maturation stages of T cell	ebi-a-GCST90001912	13	0.174678	0.871657
CD45RA- CD4+ %T cell	3427	MT_ry_Trait516	Relative count	Maturation stages of T cell	ebi-a-GCST90001918	17	0.174946	0.871657
CM CD4+ AC	3395	MT_Trait503	Absolute count	Maturation stages of T cell	ebi-a-GCST90001967	22	0.177305	0.871657
CM CD4+ %CD4+	3427	MT_Trait504	Relative count	Maturation stages of T cell	ebi-a-GCST90001510	22	0.178008	0.871657
CM CD4+ %T cell	3427	MT_Trait505	Relative count	Maturation stages of T cell	ebi-a-GCST90001999	24	0.179972	0.871657
Naive CD4+ AC	3395	MT_Trait506	Absolute count	Maturation stages of T cell	ebi-a-GCST90001627	37	0.179993	0.871657
Naive CD4+ %CD4+	3427	MT_Trait507	Relative count	Maturation stages of T cell	ebi-a-GCST90002080	22	0.182226	0.871657
EM CD4+ AC	3395	MT_Trait508	Absolute count	Maturation stages of T cell	ebi-a-GCST90002045	17	0.183216	0.871657
EM CD4+ %CD4+	3427	MT_Trait509	Relative count	Maturation stages of T cell	ebi-a-GCST90001906	19	0.183534	0.871657
EM CD4+ %T cell	3427	MT_Trait510	Relative count	Maturation stages of T cell	ebi-a-GCST90001769	29	0.183632	0.871657
TD CD4+ AC	3395	MT_Trait511	Absolute count	Maturation stages of T cell	ebi-a-GCST90002070	32	0.18513	0.873098
TD CD4+ %CD4+	3427	MT_Trait512	Relative count	Maturation stages of T cell	ebi-a-GCST90001498	22	0.186551	0.874161
TD CD4+ %T cell	3427	MT_Trait513	Relative count	Maturation stages of T cell	ebi-a-GCST90001994	23	0.192923	0.898259
CM CD8br AC	3395	MT_Trait522	Absolute count	Maturation stages of T cell	ebi-a-GCST90001517	30	0.195719	0.902197
CM CD8br %CD8br	3427	MT_Trait523	Relative count	Maturation stages of T cell	ebi-a-GCST90001944	18	0.197435	0.902197
CM CD8br %T cell	3427	MT_Trait524	Relative count	Maturation stages of T cell	ebi-a-GCST90001945	18	0.198368	0.902197
Naive CD8br AC	3395	MT_Trait525	Absolute count	Maturation stages of T cell	ebi-a-GCST90001571	27	0.199888	0.902197
Naive CD8br %CD8br	3427	MT_Trait526	Relative count	Maturation stages of T cell	ebi-a-GCST90001842	37	0.19994	0.902197
Naive CD8br %T cell	3427	MT_Trait527	Relative count	Maturation stages of T cell	ebi-a-GCST90001630	29	0.202796	0.90947
EM CD8br AC	3395	MT_Trait528	Absolute count	Maturation stages of T cell	ebi-a-GCST90001722	20	0.20486	0.911896
EM CD8br %CD8br	3427	MT_Trait529	Relative count	Maturation stages of T cell	ebi-a-GCST90001922	16	0.208864	0.911896
EM CD8br %T cell	3427	MT_Trait530	Relative count	Maturation stages of T cell	ebi-a-GCST90001840	27	0.208873	0.911896
TD CD8br AC	3395	MT_Trait531	Absolute count	Maturation stages of T cell	ebi-a-GCST90001788	20	0.210258	0.911896
TD CD8br %CD8br	3427	MT_Trait532	Relative count	Maturation stages of T cell	ebi-a-GCST90001895	3	0.211827	0.911896
TD CD8br %T cell	3427	MT_Trait533	Relative count	Maturation stages of T cell	ebi-a-GCST90001462	24	0.212669	0.911896
CD45RA+ CD8br AC	3395	MT_Trait537	Absolute count	Maturation stages of T cell	ebi-a-GCST90002000	28	0.21323	0.911896
CD45RA+ CD8br %CD8br	3427	MT_Trait538	Relative count	Maturation stages of T cell	ebi-a-GCST90001854	30	0.21366	0.911896
CD45RA+ CD8br %T cell	3427	MT_Trait539	Relative count	Maturation stages of T cell	ebi-a-GCST90001866	15	0.214564	0.911896
CM DN (CD4-CD8-) AC	3395	MT_Trait542	Absolute count	Maturation stages of T cell	ebi-a-GCST90001660	61	0.222305	0.916246
CM DN (CD4-CD8-) %DN	3427	MT_Trait543	Relative count	Maturation stages of T cell	ebi-a-GCST90001712	45	0.224172	0.916246
CM DN (CD4-CD8-) %T cell	3427	MT_Trait544	Relative count	Maturation stages of T cell	ebi-a-GCST90001557	20	0.2252	0.916246
Naive DN (CD4-CD8-) AC	3395	MT_Trait545	Absolute count	Maturation stages of T cell	ebi-a-GCST90002059	20	0.227234	0.916246
Naive DN (CD4-CD8-) %DN	3427	MT_Trait546	Relative count	Maturation stages of T cell	ebi-a-GCST90002023	19	0.22739	0.916246
Naive DN (CD4-CD8-) %T cell	3427	MT_Trait547	Relative count	Maturation stages of T cell	ebi-a-GCST90001475	21	0.227572	0.916246
EM DN (CD4-CD8-) AC	3395	MT_Trait548	Absolute count	Maturation stages of T cell	ebi-a-GCST90001838	31	0.229817	0.916246
EM DN (CD4-CD8-) %DN	3427	MT_Trait549	Relative count	Maturation stages of T cell	ebi-a-GCST90002040	31	0.230437	0.916246
EM DN (CD4-CD8-) %T cell	3427	MT_Trait550	Relative count	Maturation stages of T cell	ebi-a-GCST90001864	31	0.233147	0.916246
TD DN (CD4-CD8-) AC	3395	MT_Trait551	Absolute count	Maturation stages of T cell	ebi-a-GCST90001422	24	0.233852	0.916246
TD DN (CD4-CD8-) %DN	3427	MT_Trait552	Relative count	Maturation stages of T cell	ebi-a-GCST90001795	21	0.23632	0.916246
TD DN (CD4-CD8-) %T cell	3427	MT_Trait553	Relative count	Maturation stages of T cell	ebi-a-GCST90002088	29	0.240102	0.916246
Naive CD4+ %T cell	3427	MT_Trait560	Relative count	Maturation stages of T cell	ebi-a-GCST90001858	35	0.240797	0.916246
Transitional %B cell	3755	N_BC_Trait3	Relative count	B cell	ebi-a-GCST90001577	31	0.241648	0.916246
Transitional AC	3754	N_BC_Trait4	Absolute count	B cell	ebi-a-GCST90002011	12	0.242207	0.916246
Transitional %lymphocyte	3754	N_BC_Trait6	Relative count	B cell	ebi-a-GCST90001721	22	0.24233	0.916246
CD14- CD16+ monocyte AC	3727	N_MONO_Trait501	Absolute count	Monocyte	ebi-a-GCST90001411	23	0.243585	0.916246
CD14+ CD16+ monocyte AC	3727	N_MONO_Trait503	Absolute count	Monocyte	ebi-a-GCST90001993	14	0.245247	0.916246
CD14- CD16- AC	3727	N_MONO_Trait505	Absolute count	Monocyte	ebi-a-GCST90001544	25	0.246765	0.916246
CD14+ CD16- monocyte AC	3727	N_MONO_Trait507	Absolute count	Monocyte	ebi-a-GCST90001703	45	0.247222	0.916246
Monocyte AC	3727	N_MONO_Trait513	Absolute count	Monocyte	ebi-a-GCST90001441	22	0.248218	0.916246
CD14- CD16+ monocyte %monocyte	3727	N_MONO_Trait514	Relative count	Monocyte	ebi-a-GCST90001551	31	0.249244	0.916246
CD14+ CD16+ monocyte %monocyte	3727	N_MONO_Trait515	Relative count	Monocyte	ebi-a-GCST90002073	32	0.252983	0.916246
CD14+ CD16- monocyte %monocyte	3727	N_MONO_Trait516	Relative count	Monocyte	ebi-a-GCST90001789	23	0.255296	0.916246
CD16+ monocyte %monocyte	3727	N_MONO_Trait517	Relative count	Monocyte	ebi-a-GCST90001892	23	0.255656	0.916246
T/B	3728	RATIO_CD3_B	Relative count	TBNK	ebi-a-GCST90001647	29	0.258224	0.916246
CD4/CD8br	3728	RATIO_CD4_CD8B	Relative count	TBNK	ebi-a-GCST90001558	31	0.258526	0.916246
CD4+ AC	3652	TB_ry_Trait512	Absolute count	TBNK	ebi-a-GCST90001715	44	0.261005	0.916246
CD4+ %T cell	3668	TB_ry_Trait513	Relative count	TBNK	ebi-a-GCST90001916	14	0.262959	0.916246
CD8br AC	3652	TB_ry_Trait515	Absolute count	TBNK	ebi-a-GCST90001512	34	0.2635	0.916246
CD8br %T cell	3668	TB_ry_Trait516	Relative count	TBNK	ebi-a-GCST90001713	18	0.263731	0.916246
DP (CD4+CD8+) AC	3652	TB_ry_Trait518	Absolute count	TBNK	ebi-a-GCST90001941	17	0.264577	0.916246
DP (CD4+CD8+) %T cell	3668	TB_ry_Trait519	Relative count	TBNK	ebi-a-GCST90001537	31	0.264645	0.916246
CD8dim AC	3652	TB_ry_Trait524	Absolute count	TBNK	ebi-a-GCST90001685	16	0.266448	0.916246
CD8dim %T cell	3668	TB_ry_Trait525	Relative count	TBNK	ebi-a-GCST90001442	25	0.268504	0.916246
DN (CD4-CD8-) AC	3652	TB_ry_Trait527	Absolute count	TBNK	ebi-a-GCST90001415	17	0.26869	0.916246
DN (CD4-CD8-) %T cell	3668	TB_ry_Trait528	Relative count	TBNK	ebi-a-GCST90002006	44	0.268813	0.916246
Leukocyte AC	3653	TB_Trait501	Absolute count	TBNK	ebi-a-GCST90001901	23	0.270005	0.916246
Lymphocyte AC	3653	TB_Trait507	Absolute count	TBNK	ebi-a-GCST90002084	19	0.271173	0.916246
Lymphocyte %leukocyte	3669	TB_Trait508	Relative count	TBNK	ebi-a-GCST90001691	31	0.273366	0.916246
T cell AC	3653	TB_Trait509	Absolute count	TBNK	ebi-a-GCST90002007	28	0.274514	0.916246
T cell %lymphocyte	3669	TB_Trait510	Relative count	TBNK	ebi-a-GCST90001605	19	0.275148	0.916246
T cell %leukocyte	3669	TB_Trait511	Relative count	TBNK	ebi-a-GCST90001877	17	0.27521	0.916246
CD4+ %leukocyte	3668	TB_Trait514	Relative count	TBNK	ebi-a-GCST90002054	14	0.275566	0.916246
CD8br %leukocyte	3668	TB_Trait517	Relative count	TBNK	ebi-a-GCST90001423	16	0.275656	0.916246
DP (CD4+CD8+) %leukocyte	3668	TB_Trait520	Relative count	TBNK	ebi-a-GCST90002017	26	0.276586	0.916246
CD4+ CD8dim AC	3652	TB_Trait521	Absolute count	TBNK	ebi-a-GCST90001648	27	0.27934	0.916246
CD4+ CD8dim %lymphocyte	3668	TB_Trait522	Relative count	TBNK	ebi-a-GCST90001481	44	0.280061	0.916246
CD4+ CD8dim %leukocyte	3668	TB_Trait523	Relative count	TBNK	ebi-a-GCST90001637	37	0.280279	0.916246
CD8dim %leukocyte	3668	TB_Trait526	Relative count	TBNK	ebi-a-GCST90001861	29	0.281229	0.916246
DN (CD4-CD8-) %leukocyte	3668	TB_Trait529	Relative count	TBNK	ebi-a-GCST90002104	27	0.281979	0.916246
CD8br and CD8dim %leukocyte	3668	TB_Trait532	Relative count	TBNK	ebi-a-GCST90001644	32	0.286166	0.916246
TCRgd AC	3650	TB_Trait533	Absolute count	TBNK	ebi-a-GCST90001932	26	0.289389	0.916246
TCRgd %T cell	3666	TB_Trait534	Relative count	TBNK	ebi-a-GCST90001616	19	0.291996	0.916246
TCRgd %lymphocyte	3666	TB_Trait535	Relative count	TBNK	ebi-a-GCST90001686	25	0.293008	0.916246
HLA DR+ T cell AC	3580	TB_Trait536	Absolute count	TBNK	ebi-a-GCST90002041	19	0.294862	0.916246
HLA DR+ T cell%T cell	3596	TB_Trait537	Relative count	TBNK	ebi-a-GCST90001575	36	0.295751	0.916246
HLA DR+ T cell%lymphocyte	3596	TB_Trait538	Relative count	TBNK	ebi-a-GCST90001998	30	0.29648	0.916246
NKT AC	3653	TB_Trait539	Absolute count	TBNK	ebi-a-GCST90001919	25	0.297528	0.916246
NKT %T cell	3669	TB_Trait540	Relative count	TBNK	ebi-a-GCST90001624	25	0.298516	0.916246
NKT %lymphocyte	3669	TB_Trait541	Relative count	TBNK	ebi-a-GCST90001412	24	0.299208	0.916246
HLA DR+ CD4+ AC	3579	TB_Trait542	Absolute count	TBNK	ebi-a-GCST90001614	16	0.3003	0.916246
HLA DR+ CD4+ %T cell	3595	TB_Trait543	Relative count	TBNK	ebi-a-GCST90001765	28	0.301588	0.916246
HLA DR+ CD4+ %lymphocyte	3595	TB_Trait544	Relative count	TBNK	ebi-a-GCST90001825	23	0.302422	0.916246
HLA DR+ CD8br AC	3579	TB_Trait545	Absolute count	TBNK	ebi-a-GCST90001477	27	0.303302	0.916246
HLA DR+ CD8br %T cell	3595	TB_Trait546	Relative count	TBNK	ebi-a-GCST90001583	26	0.303598	0.916246
HLA DR+ CD8br %lymphocyte	3595	TB_Trait547	Relative count	TBNK	ebi-a-GCST90001453	22	0.303616	0.916246
CD8br NKT AC	3652	TB_Trait548	Absolute count	TBNK	ebi-a-GCST90001528	25	0.305026	0.916246
CD8br NKT %T cell	3668	TB_Trait549	Relative count	TBNK	ebi-a-GCST90001963	21	0.305874	0.916246
CD8br NKT %lymphocyte	3668	TB_Trait550	Relative count	TBNK	ebi-a-GCST90001930	19	0.306144	0.916246
CD8dim NKT AC	3652	TB_Trait551	Absolute count	TBNK	ebi-a-GCST90001435	17	0.306508	0.916246
CD8dim NKT %T cell	3668	TB_Trait552	Relative count	TBNK	ebi-a-GCST90001729	24	0.306891	0.916246
CD8dim NKT %lymphocyte	3668	TB_Trait553	Relative count	TBNK	ebi-a-GCST90001874	28	0.308254	0.916246
DN (CD4-CD8-) NKT AC	3652	TB_Trait554	Absolute count	TBNK	ebi-a-GCST90001497	41	0.309975	0.916246
DN (CD4-CD8-) NKT %T cell	3668	TB_Trait555	Relative count	TBNK	ebi-a-GCST90001425	30	0.310801	0.916246
DN (CD4-CD8-) NKT %lymphocyte	3668	TB_Trait556	Relative count	TBNK	ebi-a-GCST90001937	18	0.310847	0.916246
CD3- lymphocyte AC	3653	TB_Trait560	Absolute count	TBNK	ebi-a-GCST90001604	16	0.312808	0.918324
CD3- lymphocyte %lymphocyte	3669	TB_Trait561	Relative count	TBNK	ebi-a-GCST90001816	27	0.314376	0.918558
CD3- lymphocyte %leukocyte	3669	TB_Trait562	Relative count	TBNK	ebi-a-GCST90002021	16	0.315401	0.918558
B cell AC	3653	TB_Trait563	Absolute count	TBNK	ebi-a-GCST90001620	31	0.318955	0.923005
B cell % CD3- lymphocyte	3669	TB_Trait564	Relative count	TBNK	ebi-a-GCST90001793	22	0.32116	0.923005
B cell %lymphocyte	3669	TB_Trait565	Relative count	TBNK	ebi-a-GCST90001791	27	0.321408	0.923005
NK AC	3653	TB_Trait566	Absolute count	TBNK	ebi-a-GCST90002076	23	0.32311	0.923005
NK %CD3- lymphocyte	3669	TB_Trait567	Relative count	TBNK	ebi-a-GCST90001511	29	0.32337	0.923005
NK %lymphocyte	3669	TB_Trait568	Relative count	TBNK	ebi-a-GCST90002118	22	0.327239	0.923005
HLA DR+ NK AC	3580	TB_Trait569	Absolute count	TBNK	ebi-a-GCST90001445	13	0.328078	0.923005
HLA DR+ NK %NK	3596	TB_Trait570	Relative count	TBNK	ebi-a-GCST90001748	27	0.328592	0.923005
HLA DR+ NK %CD3- lymphocyte	3596	TB_Trait571	Relative count	TBNK	ebi-a-GCST90002030	43	0.329839	0.923005
Granulocyte AC	3653	TB_Trait575	Absolute count	TBNK	ebi-a-GCST90001707	37	0.330129	0.923005
Granulocyte %leukocyte	3669	TB_Trait576	Relative count	TBNK	ebi-a-GCST90001659	57	0.330817	0.923005
CD28- DN (CD4-CD8-) %DN	3440	Treg_Trait505	Relative count	Treg	ebi-a-GCST90001530	21	0.337146	0.937085
CD28- DN (CD4-CD8-) AC	3408	Treg_Trait506	Absolute count	Treg	ebi-a-GCST90001702	48	0.343541	0.947184
CD28+ DN (CD4-CD8-) %T cell	3440	Treg_Trait507	Relative count	Treg	ebi-a-GCST90002060	24	0.345116	0.947184
CD28+ DN (CD4-CD8-) %DN	3440	Treg_Trait508	Relative count	Treg	ebi-a-GCST90001921	16	0.348742	0.947184
CD28+ DN (CD4-CD8-) AC	3408	Treg_Trait509	Absolute count	Treg	ebi-a-GCST90001641	20	0.349077	0.947184
CD39+ CD4+ %T cell	3440	Treg_Trait512	Relative count	Treg	ebi-a-GCST90001853	29	0.353325	0.947184
CD39+ CD4+ %CD4+	3440	Treg_Trait513	Relative count	Treg	ebi-a-GCST90001905	18	0.353654	0.947184
CD39+ CD4+ AC	3408	Treg_Trait514	Absolute count	Treg	ebi-a-GCST90001550	23	0.354952	0.947184
CD28- CD8dim %T cell	3440	Treg_Trait574	Relative count	Treg	ebi-a-GCST90002101	12	0.355817	0.947184
CD28- CD8dim %CD8dim	3440	Treg_Trait575	Relative count	Treg	ebi-a-GCST90001612	22	0.355938	0.947184
CD28- CD8dim AC	3408	Treg_Trait576	Absolute count	Treg	ebi-a-GCST90001973	27	0.35979	0.947184
CD28+ CD45RA+ CD8dim %T cell	3440	Treg_Trait577	Relative count	Treg	ebi-a-GCST90001573	29	0.360328	0.947184
CD28+ CD45RA+ CD8dim %CD8dim	3440	Treg_Trait578	Relative count	Treg	ebi-a-GCST90001556	16	0.36343	0.947184
CD28+ CD45RA+ CD8dim AC	3408	Treg_Trait579	Absolute count	Treg	ebi-a-GCST90001976	24	0.363964	0.947184
CD28+ CD45RA- CD8dim %T cell	3440	Treg_Trait580	Relative count	Treg	ebi-a-GCST90001638	37	0.364441	0.947184
CD28+ CD45RA- CD8dim %CD8dim	3440	Treg_Trait581	Relative count	Treg	ebi-a-GCST90001522	19	0.364911	0.947184
CD28+ CD45RA- CD8dim AC	3408	Treg_Trait582	Absolute count	Treg	ebi-a-GCST90001812	20	0.366636	0.947184
CD39+ CD8br %T cell	3440	Treg_Trait585	Relative count	Treg	ebi-a-GCST90001484	53	0.367972	0.947184
CD39+ CD8br %CD8br	3440	Treg_Trait586	Relative count	Treg	ebi-a-GCST90001960	17	0.368989	0.947184
CD39+ CD8br AC	3408	Treg_Trait587	Absolute count	Treg	ebi-a-GCST90001875	20	0.371556	0.947184
CD28- CD127- CD25++ CD8br %T cell	3162	Treg_Trait588	Relative count	Treg	ebi-a-GCST90001632	31	0.373442	0.947184
CD28- CD127- CD25++ CD8br %CD8br	3162	Treg_Trait589	Relative count	Treg	ebi-a-GCST90001682	16	0.375578	0.947184
CD28- CD127- CD25++ CD8br AC	3130	Treg_Trait590	Absolute count	Treg	ebi-a-GCST90001718	47	0.378496	0.947184
CD28- CD25++ CD8br %T cell	3162	Treg_Trait591	Relative count	Treg	ebi-a-GCST90001734	17	0.379206	0.947184
CD28- CD25++ CD8br %CD8br	3162	Treg_Trait592	Relative count	Treg	ebi-a-GCST90001846	22	0.379506	0.947184
CD28- CD25++ CD8br AC	3130	Treg_Trait593	Absolute count	Treg	ebi-a-GCST90001407	16	0.379542	0.947184
CD25++ CD8br %T cell	3162	Treg_Trait594	Relative count	Treg	ebi-a-GCST90001479	16	0.382131	0.947184
CD25++ CD8br %CD8br	3162	Treg_Trait595	Relative count	Treg	ebi-a-GCST90001872	21	0.382458	0.947184
CD25++ CD8br AC	3130	Treg_Trait596	Absolute count	Treg	ebi-a-GCST90002096	20	0.382734	0.947184
CD127- CD8br %T cell	3403	Treg_Trait597	Relative count	Treg	ebi-a-GCST90001777	30	0.383663	0.947184
CD127- CD8br %CD8br	3403	Treg_Trait598	Relative count	Treg	ebi-a-GCST90001867	35	0.383867	0.947184
CD127- CD8br AC	3371	Treg_Trait599	Absolute count	Treg	ebi-a-GCST90001519	20	0.387084	0.947184
CD28- CD8br %T cell	3440	Treg_Trait600	Relative count	Treg	ebi-a-GCST90001696	56	0.388135	0.947184
CD28- CD8br %CD8br	3440	Treg_Trait601	Relative count	Treg	ebi-a-GCST90001449	23	0.391897	0.947184
CD28- CD8br AC	3408	Treg_Trait602	Absolute count	Treg	ebi-a-GCST90001443	17	0.392268	0.947184
CD28+ CD45RA+ CD8br %T cell	3440	Treg_Trait603	Relative count	Treg	ebi-a-GCST90001666	51	0.394269	0.947184
CD28+ CD45RA+ CD8br %CD8br	3440	Treg_Trait604	Relative count	Treg	ebi-a-GCST90002037	20	0.396236	0.947184
CD28+ CD45RA+ CD8br AC	3408	Treg_Trait605	Absolute count	Treg	ebi-a-GCST90001681	29	0.396745	0.947184
CD28+ CD45RA- CD8br %T cell	3440	Treg_Trait606	Relative count	Treg	ebi-a-GCST90001959	21	0.39773	0.947184
CD28+ CD45RA- CD8br %CD8br	3440	Treg_Trait607	Relative count	Treg	ebi-a-GCST90001421	25	0.399024	0.947184
CD28+ CD45RA- CD8br AC	3408	Treg_Trait608	Absolute count	Treg	ebi-a-GCST90001799	21	0.399771	0.947184
CD28- DN (CD4-CD8-) %T cell	3440	Treg_Trait611	Relative count	Treg	ebi-a-GCST90001860	36	0.399921	0.947184
CD45RA- CD28- CD8br AC	3408	Treg_Trait700	Absolute count	Treg	ebi-a-GCST90002047	18	0.400299	0.947184
CD45RA- CD28- CD8br %CD8br	3425	Treg_Trait701	Relative count	Treg	ebi-a-GCST90001985	36	0.40059	0.947184
CD45RA- CD28- CD8br %T cell	3425	Treg_Trait702	Relative count	Treg	ebi-a-GCST90001651	23	0.402163	0.947184
CD45RA+ CD28- CD8br AC	3408	Treg_Trait706	Absolute count	Treg	ebi-a-GCST90001706	41	0.403108	0.947184
CD45RA+ CD28- CD8br %CD8br	3425	Treg_Trait707	Relative count	Treg	ebi-a-GCST90002039	29	0.403585	0.947184
CD45RA+ CD28- CD8br %T cell	3425	Treg_Trait708	Relative count	Treg	ebi-a-GCST90001490	8	0.405789	0.947184
BAFF-R on CD20- CD38-	3689	Bcells.trait111	MFI	B cell	ebi-a-GCST90001939	17	0.406257	0.947184
BAFF-R on CD24+ CD27+	3755	Bcells.trait112	MFI	B cell	ebi-a-GCST90001515	24	0.407437	0.947184
BAFF-R on IgD+ CD24+	3755	Bcells.trait137	MFI	B cell	ebi-a-GCST90001929	19	0.408745	0.947184
BAFF-R on IgD+ CD24-	3755	Bcells.trait138	MFI	B cell	ebi-a-GCST90001428	26	0.408858	0.947184
BAFF-R on IgD+ CD38-	3743	Bcells.trait139	MFI	B cell	ebi-a-GCST90001790	28	0.409458	0.947184
BAFF-R on IgD+ CD38- naive	1868	Bcells.trait140	MFI	B cell	ebi-a-GCST90001406	29	0.410249	0.947184
BAFF-R on IgD+ CD38- unsw mem	1868	Bcells.trait141	MFI	B cell	ebi-a-GCST90001491	43	0.411726	0.947184
BAFF-R on IgD+ CD38br	3754	Bcells.trait142	MFI	B cell	ebi-a-GCST90001434	18	0.412044	0.947184
BAFF-R on IgD+ CD38dim	3755	Bcells.trait143	MFI	B cell	ebi-a-GCST90001418	25	0.414788	0.949098
BAFF-R on IgD- CD24-	3755	Bcells.trait147	MFI	B cell	ebi-a-GCST90001876	18	0.415474	0.949098
BAFF-R on IgD- CD27-	3755	Bcells.trait148	MFI	B cell	ebi-a-GCST90001890	14	0.420963	0.956739
BAFF-R on IgD- CD38-	3755	Bcells.trait149	MFI	B cell	ebi-a-GCST90001815	25	0.423667	0.956739
BAFF-R on IgD- CD38br	3757	Bcells.trait150	MFI	B cell	ebi-a-GCST90002089	22	0.425914	0.956739
BAFF-R on IgD- CD38dim	3755	Bcells.trait151	MFI	B cell	ebi-a-GCST90001489	49	0.427059	0.956739
BAFF-R on memory B cell	3755	Bcells.trait154	MFI	B cell	ebi-a-GCST90001920	18	0.429762	0.956739
BAFF-R on naive-mature B cell	3755	Bcells.trait156	MFI	B cell	ebi-a-GCST90001693	33	0.43	0.956739
BAFF-R on unsw mem	3755	Bcells.trait157	MFI	B cell	ebi-a-GCST90001569	20	0.432332	0.956739
BAFF-R on sw mem	3755	Bcells.trait159	MFI	B cell	ebi-a-GCST90001763	23	0.43583	0.956739
BAFF-R on IgD+	3756	Bcells.trait160	MFI	B cell	ebi-a-GCST90001819	26	0.436571	0.956739
BAFF-R on transitional	3753	Bcells.trait161	MFI	B cell	ebi-a-GCST90002014	18	0.437346	0.956739
CD19 on CD20-	3754	Bcells.trait255	MFI	B cell	ebi-a-GCST90001744	18	0.437636	0.956739
CD19 on CD20- CD38-	3692	Bcells.trait282	MFI	B cell	ebi-a-GCST90001467	24	0.438658	0.956739
CD19 on CD24+ CD27+	3754	Bcells.trait283	MFI	B cell	ebi-a-GCST90001755	33	0.439257	0.956739
CD19 on IgD+ CD24+	3754	Bcells.trait308	MFI	B cell	ebi-a-GCST90001902	19	0.440667	0.956739
CD19 on IgD+ CD24-	3754	Bcells.trait309	MFI	B cell	ebi-a-GCST90001662	16	0.442758	0.956739
CD19 on IgD+ CD38-	3743	Bcells.trait310	MFI	B cell	ebi-a-GCST90001955	26	0.443286	0.956739
CD19 on IgD+ CD38- naive	1861	Bcells.trait311	MFI	B cell	ebi-a-GCST90002057	15	0.443533	0.956739
CD19 on IgD+ CD38- unsw mem	1864	Bcells.trait312	MFI	B cell	ebi-a-GCST90001540	27	0.443666	0.956739
CD19 on IgD+ CD38br	3755	Bcells.trait313	MFI	B cell	ebi-a-GCST90001408	29	0.444583	0.956739
CD19 on IgD+ CD38dim	3755	Bcells.trait314	MFI	B cell	ebi-a-GCST90001940	12	0.444995	0.956739
CD19 on IgD- CD24-	3753	Bcells.trait318	MFI	B cell	ebi-a-GCST90001927	22	0.447548	0.959406
CD19 on IgD- CD27-	3754	Bcells.trait319	MFI	B cell	ebi-a-GCST90001914	22	0.449577	0.960938
CD19 on IgD- CD38-	3755	Bcells.trait320	MFI	B cell	ebi-a-GCST90001555	29	0.45121	0.961616
CD19 on IgD- CD38br	3756	Bcells.trait321	MFI	B cell	ebi-a-GCST90001792	24	0.460938	0.973877
CD19 on IgD- CD38dim	3755	Bcells.trait322	MFI	B cell	ebi-a-GCST90001420	19	0.46426	0.973877
CD19 on memory B cell	3755	Bcells.trait325	MFI	B cell	ebi-a-GCST90001714	4	0.464849	0.973877
CD19 on naive-mature B cell	3751	Bcells.trait327	MFI	B cell	ebi-a-GCST90002095	24	0.466477	0.973877
CD19 on unsw mem	3754	Bcells.trait328	MFI	B cell	ebi-a-GCST90001584	22	0.466491	0.973877
CD19 on PB/PC	3755	Bcells.trait329	MFI	B cell	ebi-a-GCST90002049	16	0.470494	0.973877
CD19 on sw mem	3755	Bcells.trait331	MFI	B cell	ebi-a-GCST90001561	30	0.474858	0.973877
CD19 on IgD+	3756	Bcells.trait332	MFI	B cell	ebi-a-GCST90001628	35	0.475539	0.973877
CD19 on transitional	3755	Bcells.trait333	MFI	B cell	ebi-a-GCST90001466	22	0.476568	0.973877
CD20 on B cell	3758	Bcells.trait335	MFI	B cell	ebi-a-GCST90001664	42	0.477018	0.973877
CD20 on CD20- CD38-	3703	Bcells.trait354	MFI	B cell	ebi-a-GCST90001399	17	0.477723	0.973877
CD20 on CD24+ CD27+	3755	Bcells.trait355	MFI	B cell	ebi-a-GCST90001900	7	0.478353	0.973877
CD20 on IgD+ CD24+	3755	Bcells.trait378	MFI	B cell	ebi-a-GCST90001953	25	0.478718	0.973877
CD20 on IgD+ CD24-	3755	Bcells.trait379	MFI	B cell	ebi-a-GCST90001754	19	0.481026	0.973877
CD20 on IgD+ CD38-	3743	Bcells.trait380	MFI	B cell	ebi-a-GCST90001735	25	0.482678	0.973877
CD20 on IgD+ CD38- naive	1865	Bcells.trait381	MFI	B cell	ebi-a-GCST90001586	26	0.484264	0.973877
CD20 on IgD+ CD38- unsw mem	1867	Bcells.trait382	MFI	B cell	ebi-a-GCST90001907	23	0.484955	0.973877
CD20 on IgD+ CD38br	3755	Bcells.trait383	MFI	B cell	ebi-a-GCST90001841	26	0.485588	0.973877
CD20 on IgD+ CD38dim	3755	Bcells.trait384	MFI	B cell	ebi-a-GCST90001981	30	0.488043	0.973877
CD20 on IgD- CD24-	3755	Bcells.trait388	MFI	B cell	ebi-a-GCST90001801	33	0.488413	0.973877
CD20 on IgD- CD27-	3755	Bcells.trait389	MFI	B cell	ebi-a-GCST90001986	15	0.488627	0.973877
CD20 on IgD- CD38-	3755	Bcells.trait390	MFI	B cell	ebi-a-GCST90001739	23	0.490254	0.973877
CD20 on IgD- CD38br	3757	Bcells.trait391	MFI	B cell	ebi-a-GCST90001692	33	0.494373	0.973877
CD20 on IgD- CD38dim	3755	Bcells.trait392	MFI	B cell	ebi-a-GCST90001698	1297	0.499316	0.973877
CD20 on memory B cell	3755	Bcells.trait395	MFI	B cell	ebi-a-GCST90001745	34	0.499839	0.973877
CD20 on naive-mature B cell	3755	Bcells.trait397	MFI	B cell	ebi-a-GCST90001768	22	0.501803	0.973877
CD20 on unsw mem	3755	Bcells.trait398	MFI	B cell	ebi-a-GCST90001749	22	0.502056	0.973877
CD20 on sw mem	3755	Bcells.trait399	MFI	B cell	ebi-a-GCST90001436	27	0.502371	0.973877
CD20 on IgD+	3756	Bcells.trait400	MFI	B cell	ebi-a-GCST90001797	19	0.503855	0.973877
CD20 on transitional	3755	Bcells.trait401	MFI	B cell	ebi-a-GCST90001588	29	0.506069	0.973877
CD24 on CD24+ CD27+	3752	Bcells.trait418	MFI	B cell	ebi-a-GCST90001975	19	0.506248	0.973877
CD24 on IgD+ CD24+	3753	Bcells.trait438	MFI	B cell	ebi-a-GCST90001689	41	0.506352	0.973877
CD24 on IgD+ CD38-	3736	Bcells.trait439	MFI	B cell	ebi-a-GCST90002050	19	0.506831	0.973877
CD24 on IgD+ CD38- unsw mem	1863	Bcells.trait441	MFI	B cell	ebi-a-GCST90001658	59	0.508054	0.973877
CD24 on IgD+ CD38br	3753	Bcells.trait442	MFI	B cell	ebi-a-GCST90002091	22	0.509791	0.973877
CD24 on IgD- CD38-	3746	Bcells.trait445	MFI	B cell	ebi-a-GCST90001908	25	0.51022	0.973877
CD24 on IgD- CD38dim	3747	Bcells.trait446	MFI	B cell	ebi-a-GCST90001779	28	0.510869	0.973877
CD24 on memory B cell	3751	Bcells.trait448	MFI	B cell	ebi-a-GCST90001661	28	0.511679	0.973877
CD24 on unsw mem	3753	Bcells.trait449	MFI	B cell	ebi-a-GCST90001832	19	0.513386	0.973877
CD24 on sw mem	3750	Bcells.trait450	MFI	B cell	ebi-a-GCST90001776	21	0.513495	0.973877
CD24 on transitional	3754	Bcells.trait451	MFI	B cell	ebi-a-GCST90002078	29	0.515296	0.973877
CD25 on B cell	3758	Bcells.trait453	MFI	B cell	ebi-a-GCST90001562	36	0.517316	0.973877
CD25 on CD20- CD38-	3600	Bcells.trait470	MFI	B cell	ebi-a-GCST90001705	47	0.517458	0.973877
CD25 on CD24+ CD27+	3755	Bcells.trait471	MFI	B cell	ebi-a-GCST90001732	24	0.518701	0.973877
CD25 on IgD+ CD24+	3755	Bcells.trait490	MFI	B cell	ebi-a-GCST90002074	26	0.518912	0.973877
CD25 on IgD+ CD24-	3755	Bcells.trait491	MFI	B cell	ebi-a-GCST90002103	11	0.520272	0.973877
CD25 on IgD+ CD38-	3740	Bcells.trait492	MFI	B cell	ebi-a-GCST90002048	17	0.520756	0.973877
CD25 on IgD+ CD38- naive	1866	Bcells.trait493	MFI	B cell	ebi-a-GCST90001726	30	0.520911	0.973877
CD25 on IgD+ CD38- unsw mem	1868	Bcells.trait494	MFI	B cell	ebi-a-GCST90001800	37	0.524003	0.977159
CD25 on IgD+ CD38br	3754	Bcells.trait495	MFI	B cell	ebi-a-GCST90001502	52	0.52623	0.978814
CD25 on IgD+ CD38dim	3755	Bcells.trait496	MFI	B cell	ebi-a-GCST90001454	19	0.528438	0.980426
CD25 on IgD- CD24-	3746	Bcells.trait500	MFI	B cell	ebi-a-GCST90002090	27	0.531195	0.983047
CD25 on IgD- CD27-	3749	Bcells.trait501	MFI	B cell	ebi-a-GCST90001913	16	0.532801	0.983426
CD25 on IgD- CD38-	3755	Bcells.trait502	MFI	B cell	ebi-a-GCST90001495	49	0.537107	0.983426
CD25 on IgD- CD38br	3754	Bcells.trait503	MFI	B cell	ebi-a-GCST90001741	30	0.539938	0.983426
CD25 on IgD- CD38dim	3755	Bcells.trait504	MFI	B cell	ebi-a-GCST90001597	24	0.542519	0.983426
CD25 on memory B cell	3755	Bcells.trait506	MFI	B cell	ebi-a-GCST90001983	17	0.544515	0.983426
CD25 on naive-mature B cell	3755	Bcells.trait508	MFI	B cell	ebi-a-GCST90002058	32	0.54643	0.983426
CD25 on unsw mem	3755	Bcells.trait509	MFI	B cell	ebi-a-GCST90001524	22	0.5472	0.983426
CD25 on sw mem	3755	Bcells.trait510	MFI	B cell	ebi-a-GCST90001518	31	0.550667	0.983426
CD25 on IgD+	3756	Bcells.trait511	MFI	B cell	ebi-a-GCST90001700	276	0.552674	0.983426
CD25 on transitional	3755	Bcells.trait512	MFI	B cell	ebi-a-GCST90001992	37	0.553065	0.983426
CD27 on CD20-	3732	Bcells.trait514	MFI	B cell	ebi-a-GCST90002051	17	0.553651	0.983426
CD27 on CD20- CD38-	3689	Bcells.trait536	MFI	B cell	ebi-a-GCST90001701	22	0.554717	0.983426
CD27 on CD24+ CD27+	3755	Bcells.trait537	MFI	B cell	ebi-a-GCST90001634	26	0.556306	0.983426
CD27 on T cell	1869	Bcells.trait539	MFI	B cell	ebi-a-GCST90001663	28	0.557149	0.983426
CD27 on IgD+ CD24+	3754	Bcells.trait561	MFI	B cell	ebi-a-GCST90001680	24	0.558599	0.983426
CD27 on IgD+ CD38- unsw mem	1867	Bcells.trait563	MFI	B cell	ebi-a-GCST90001897	21	0.558669	0.983426
CD27 on IgD- CD38-	3755	Bcells.trait565	MFI	B cell	ebi-a-GCST90001972	21	0.559322	0.983426
CD27 on IgD- CD38br	3740	Bcells.trait566	MFI	B cell	ebi-a-GCST90002018	17	0.560607	0.983426
CD27 on IgD- CD38dim	3755	Bcells.trait567	MFI	B cell	ebi-a-GCST90002082	21	0.566497	0.983426
CD27 on memory B cell	3755	Bcells.trait570	MFI	B cell	ebi-a-GCST90002034	23	0.568529	0.983426
CD27 on unsw mem	3754	Bcells.trait571	MFI	B cell	ebi-a-GCST90001778	32	0.569025	0.983426
CD27 on PB/PC	3749	Bcells.trait572	MFI	B cell	ebi-a-GCST90001923	20	0.570439	0.983426
CD27 on sw mem	3755	Bcells.trait574	MFI	B cell	ebi-a-GCST90001731	23	0.570604	0.983426
CD38 on CD20-	3728	Bcells.trait597	MFI	B cell	ebi-a-GCST90002086	22	0.5726	0.983426
CD38 on CD3- CD19-	1865	Bcells.trait619	MFI	B cell	ebi-a-GCST90001486	17	0.573744	0.983426
CD38 on IgD+ CD24-	3754	Bcells.trait637	MFI	B cell	ebi-a-GCST90001673	19	0.574898	0.983426
CD38 on IgD+ CD38br	3750	Bcells.trait640	MFI	B cell	ebi-a-GCST90001446	16	0.575529	0.983426
CD38 on IgD+ CD38dim	3752	Bcells.trait641	MFI	B cell	ebi-a-GCST90001545	12	0.583851	0.983426
CD38 on IgD- CD38br	3742	Bcells.trait643	MFI	B cell	ebi-a-GCST90001984	25	0.584067	0.983426
CD38 on IgD- CD38dim	3755	Bcells.trait644	MFI	B cell	ebi-a-GCST90001938	13	0.586135	0.983426
CD38 on naive-mature B cell	3754	Bcells.trait646	MFI	B cell	ebi-a-GCST90001690	58	0.586692	0.983426
CD38 on PB/PC	3753	Bcells.trait647	MFI	B cell	ebi-a-GCST90001547	28	0.587053	0.983426
CD38 on IgD+	3756	Bcells.trait649	MFI	B cell	ebi-a-GCST90001865	19	0.589731	0.983426
CD38 on transitional	3755	Bcells.trait650	MFI	B cell	ebi-a-GCST90001807	21	0.592023	0.983426
IgD on IgD+ CD24+	3754	Bcells.trait775	MFI	B cell	ebi-a-GCST90002075	13	0.59223	0.983426
IgD on IgD+ CD24-	3754	Bcells.trait776	MFI	B cell	ebi-a-GCST90002042	17	0.594081	0.983426
IgD on IgD+ CD38-	3740	Bcells.trait777	MFI	B cell	ebi-a-GCST90001896	17	0.594825	0.983426
IgD on IgD+ CD38- unsw mem	1865	Bcells.trait779	MFI	B cell	ebi-a-GCST90001968	22	0.595034	0.983426
IgD on IgD+ CD38br	3754	Bcells.trait780	MFI	B cell	ebi-a-GCST90001460	29	0.595322	0.983426
IgD on IgD+ CD38dim	3754	Bcells.trait781	MFI	B cell	ebi-a-GCST90001595	8	0.600772	0.983426
IgD on unsw mem	3731	Bcells.trait785	MFI	B cell	ebi-a-GCST90001487	31	0.600802	0.983426
IgD on IgD+	3755	Bcells.trait786	MFI	B cell	ebi-a-GCST90001429	27	0.60136	0.983426
IgD on transitional	3755	Bcells.trait787	MFI	B cell	ebi-a-GCST90002066	25	0.602068	0.983426
BAFF-R on B cell	3758	Bcells.trait84	MFI	B cell	ebi-a-GCST90001723	33	0.602843	0.983426
BAFF-R on CD20-	3746	Bcells.trait85	MFI	B cell	ebi-a-GCST90001725	31	0.603025	0.983426
CD62L on CD62L+ myeloid DC	2872	Blue.530.30.cDC.trait1	MFI	cDC	ebi-a-GCST90001855	25	0.604959	0.983426
CD62L on CD62L+ plasmacytoid DC	2872	Blue.530.30.cDC.trait2	MFI	cDC	ebi-a-GCST90001645	24	0.605489	0.983426
CD62L on CD62L+ DC	2871	Blue.530.30.cDC.trait3	MFI	cDC	ebi-a-GCST90001826	25	0.60617	0.983426
CD62L on monocyte	2848	Blue.530.30.cDC.trait4	MFI	cDC	ebi-a-GCST90001951	20	0.609511	0.983426
CD62L on granulocyte	2849	Blue.530.30.cDC.trait5	MFI	cDC	ebi-a-GCST90001796	16	0.610369	0.983426
CD66b on CD66b++ myeloid cell	1465	Blue.530.30.MDSC.trait1	MFI	Myeloid cell	ebi-a-GCST90002031	39	0.610688	0.983426
CD66b on Gr MDSC	1244	Blue.530.30.MDSC.trait2	MFI	Myeloid cell	ebi-a-GCST90001643	29	0.61168	0.983426
CD3 on naive CD8br	2910	Blue.530.30.MT.trait10	MFI	Maturation stages of T cell	ebi-a-GCST90001640	5	0.612553	0.983426
CD3 on EM CD8br	2912	Blue.530.30.MT.trait11	MFI	Maturation stages of T cell	ebi-a-GCST90001451	27	0.617078	0.983426
CD3 on TD CD8br	2911	Blue.530.30.MT.trait12	MFI	Maturation stages of T cell	ebi-a-GCST90001781	23	0.617124	0.983426
CD3 on CM CD4+	2912	Blue.530.30.MT.trait3	MFI	Maturation stages of T cell	ebi-a-GCST90001948	26	0.618012	0.983426
CD3 on Naive CD4+	2910	Blue.530.30.MT.trait4	MFI	Maturation stages of T cell	ebi-a-GCST90001514	18	0.62017	0.983426
CD3 on EM CD4+	2912	Blue.530.30.MT.trait5	MFI	Maturation stages of T cell	ebi-a-GCST90001670	46	0.621105	0.983426
CD3 on TD CD4+	2903	Blue.530.30.MT.trait6	MFI	Maturation stages of T cell	ebi-a-GCST90001674	21	0.62206	0.983426
CD3 on CD45RA- CD4+	2911	Blue.530.30.MT.trait7	MFI	Maturation stages of T cell	ebi-a-GCST90002093	19	0.624386	0.983426
CD3 on CM CD8br	2910	Blue.530.30.MT.trait9	MFI	Maturation stages of T cell	ebi-a-GCST90002062	25	0.624557	0.983426
CD3 on HLA DR+ T cell	3060	Blue.530.30.TBNK.trait4	MFI	TBNK	ebi-a-GCST90002115	21	0.627495	0.983426
CD3 on NKT	3113	Blue.530.30.TBNK.trait5	MFI	TBNK	ebi-a-GCST90002055	20	0.628984	0.983426
CD3 on HLA DR+ CD4+	3060	Blue.530.30.TBNK.trait6	MFI	TBNK	ebi-a-GCST90001520	31	0.632159	0.983426
CD3 on HLA DR+ CD8br	3060	Blue.530.30.TBNK.trait7	MFI	TBNK	ebi-a-GCST90001709	55	0.632201	0.983426
CD3 on T cell	2919	Blue.530.30.Treg.trait1	MFI	Treg	ebi-a-GCST90001881	19	0.637529	0.983426
CD3 on CD39+ resting Treg	2649	Blue.530.30.Treg.trait10	MFI	Treg	ebi-a-GCST90001720	48	0.637774	0.983426
CD3 on activated Treg	2919	Blue.530.30.Treg.trait11	MFI	Treg	ebi-a-GCST90001450	20	0.642454	0.983426
CD3 on CD39+ activated Treg	2919	Blue.530.30.Treg.trait12	MFI	Treg	ebi-a-GCST90001492	28	0.644439	0.983426
CD3 on secreting Treg	2919	Blue.530.30.Treg.trait13	MFI	Treg	ebi-a-GCST90002043	17	0.646016	0.983426
CD3 on CD39+ secreting Treg	2919	Blue.530.30.Treg.trait14	MFI	Treg	ebi-a-GCST90002117	30	0.64751	0.983426
CD3 on activated & secreting Treg	2919	Blue.530.30.Treg.trait15	MFI	Treg	ebi-a-GCST90002083	22	0.649508	0.983426
CD3 on CD45RA+ CD4+	2919	Blue.530.30.Treg.trait17	MFI	Treg	ebi-a-GCST90002038	20	0.651696	0.983426
CD3 on CD8br	2918	Blue.530.30.Treg.trait2	MFI	Treg	ebi-a-GCST90001654	31	0.651983	0.983426
CD3 on CD39+ CD4+	2919	Blue.530.30.Treg.trait21	MFI	Treg	ebi-a-GCST90001606	15	0.652955	0.983426
CD3 on CD28+ CD4+	2919	Blue.530.30.Treg.trait22	MFI	Treg	ebi-a-GCST90001783	13	0.653204	0.983426
CD3 on CD28+ DN (CD4-CD8-)	2918	Blue.530.30.Treg.trait23	MFI	Treg	ebi-a-GCST90001394	27	0.653809	0.983426
CD3 on CD28+ CD45RA- CD8br	2919	Blue.530.30.Treg.trait3	MFI	Treg	ebi-a-GCST90001851	29	0.655686	0.983426
CD3 on CD28+ CD45RA+ CD8br	2919	Blue.530.30.Treg.trait4	MFI	Treg	ebi-a-GCST90001599	15	0.656531	0.983426
CD3 on CD28- CD8br	2919	Blue.530.30.Treg.trait5	MFI	Treg	ebi-a-GCST90001687	14	0.660957	0.983426
CD3 on CD39+ CD8br	2914	Blue.530.30.Treg.trait6	MFI	Treg	ebi-a-GCST90001733	22	0.662238	0.983426
CD3 on CD4+	2919	Blue.530.30.Treg.trait7	MFI	Treg	ebi-a-GCST90001833	25	0.662865	0.983426
CD3 on CD4 Treg	2919	Blue.530.30.Treg.trait8	MFI	Treg	ebi-a-GCST90001822	31	0.663732	0.983426
CD3 on resting Treg	2918	Blue.530.30.Treg.trait9	MFI	Treg	ebi-a-GCST90001617	21	0.663827	0.983426
CD34 on HSC	1634	Blue.585.42.MDSC.trait1	MFI	Myeloid cell	ebi-a-GCST90001859	28	0.666075	0.983426
HVEM on T cell	1247	HVEM1000_150630.trait1	MFI	Maturation stages of T cell	ebi-a-GCST90001942	18	0.666416	0.983426
HVEM on naive CD8br	1247	HVEM1000_150630.trait10	MFI	Maturation stages of T cell	ebi-a-GCST90001678	24	0.666854	0.983426
HVEM on EM CD8br	1247	HVEM1000_150630.trait11	MFI	Maturation stages of T cell	ebi-a-GCST90002113	20	0.668585	0.983426
HVEM on TD CD8br	1247	HVEM1000_150630.trait12	MFI	Maturation stages of T cell	ebi-a-GCST90001888	25	0.668711	0.983426
HVEM on CD4+	1247	HVEM1000_150630.trait2	MFI	Maturation stages of T cell	ebi-a-GCST90002044	9	0.668793	0.983426
HVEM on CM CD4+	1247	HVEM1000_150630.trait3	MFI	Maturation stages of T cell	ebi-a-GCST90001596	31	0.668946	0.983426
HVEM on naive CD4+	1247	HVEM1000_150630.trait4	MFI	Maturation stages of T cell	ebi-a-GCST90001730	31	0.669511	0.983426
HVEM on EM CD4+	1247	HVEM1000_150630.trait5	MFI	Maturation stages of T cell	ebi-a-GCST90001934	23	0.672871	0.983426
HVEM on TD CD4+	1245	HVEM1000_150630.trait6	MFI	Maturation stages of T cell	ebi-a-GCST90001416	20	0.675563	0.983426
HVEM on CD45RA- CD4+	1247	HVEM1000_150630.trait7	MFI	Maturation stages of T cell	ebi-a-GCST90001728	22	0.680532	0.983426
HVEM on CD8br	1247	HVEM1000_150630.trait8	MFI	Maturation stages of T cell	ebi-a-GCST90002087	33	0.681457	0.983426
HVEM on CM CD8br	1247	HVEM1000_150630.trait9	MFI	Maturation stages of T cell	ebi-a-GCST90001873	19	0.684608	0.983426
CD16-CD56 on NKT	3113	Blue.585.42.TBNK.trait1	MFI	TBNK	ebi-a-GCST90002064	13	0.685798	0.983426
CD16-CD56 on NK	3113	Blue.585.42.TBNK.trait2	MFI	TBNK	ebi-a-GCST90001909	15	0.685896	0.983426
CD16-CD56 on HLA DR+ NK	2971	Blue.585.42.TBNK.trait3	MFI	TBNK	ebi-a-GCST90001600	13	0.68625	0.983426
CD28 on CD39+ activated Treg	2920	Blue.585.42.Treg.trait10	MFI	Treg	ebi-a-GCST90001589	16	0.687363	0.983426
CD28 on secreting Treg	2920	Blue.585.42.Treg.trait11	MFI	Treg	ebi-a-GCST90001621	36	0.68894	0.983426
CD28 on CD39+ secreting Treg	2920	Blue.585.42.Treg.trait12	MFI	Treg	ebi-a-GCST90001560	31	0.689409	0.983426
CD28 on activated & secreting Treg	2920	Blue.585.42.Treg.trait13	MFI	Treg	ebi-a-GCST90001964	27	0.689533	0.983426
CD28 on CD45RA+ CD4+	2920	Blue.585.42.Treg.trait15	MFI	Treg	ebi-a-GCST90001862	15	0.690339	0.983426
CD28 on CD45RA- CD4 not Treg	2920	Blue.585.42.Treg.trait18	MFI	Treg	ebi-a-GCST90001655	23	0.692038	0.983426
CD28 on CD39+ CD4+	2920	Blue.585.42.Treg.trait19	MFI	Treg	ebi-a-GCST90001835	16	0.693576	0.983426
CD28 on CD28+ CD45RA- CD8br	2920	Blue.585.42.Treg.trait2	MFI	Treg	ebi-a-GCST90001504	22	0.69696	0.983426
CD28 on CD28+ CD4+	2920	Blue.585.42.Treg.trait20	MFI	Treg	ebi-a-GCST90001625	23	0.697441	0.983426
CD28 on CD28+ DN (CD4-CD8-)	2919	Blue.585.42.Treg.trait21	MFI	Treg	ebi-a-GCST90001668	32	0.697569	0.983426
CD28 on CD28+ CD45RA+ CD8br	2920	Blue.585.42.Treg.trait3	MFI	Treg	ebi-a-GCST90001773	44	0.698007	0.983426
CD28 on CD39+ CD8br	2914	Blue.585.42.Treg.trait4	MFI	Treg	ebi-a-GCST90002107	8	0.699328	0.983426
CD28 on CD4+	2920	Blue.585.42.Treg.trait5	MFI	Treg	ebi-a-GCST90001767	21	0.700559	0.983426
CD28 on CD4 Treg	2920	Blue.585.42.Treg.trait6	MFI	Treg	ebi-a-GCST90001899	24	0.701743	0.983426
CD28 on resting Treg	2919	Blue.585.42.Treg.trait7	MFI	Treg	ebi-a-GCST90001572	25	0.703794	0.983426
CD28 on CD39+ resting Treg	2650	Blue.585.42.Treg.trait8	MFI	Treg	ebi-a-GCST90001667	30	0.704391	0.983426
CD28 on activated Treg	2920	Blue.585.42.Treg.trait9	MFI	Treg	ebi-a-GCST90001933	24	0.705762	0.983426
CD86 on myeloid DC	2871	Blue.670.LP.cDC.trait1	MFI	cDC	ebi-a-GCST90001949	26	0.708755	0.983426
CD86 on CD62L+ myeloid DC	2871	Blue.670.LP.cDC.trait2	MFI	cDC	ebi-a-GCST90001893	22	0.713973	0.983426
CD86 on monocyte	2850	Blue.670.LP.cDC.trait3	MFI	cDC	ebi-a-GCST90001828	32	0.715646	0.983426
CD86 on granulocyte	2848	Blue.670.LP.cDC.trait4	MFI	cDC	ebi-a-GCST90001903	22	0.716666	0.983426
CCR7 on naive CD4+	2910	Blue.670.LP.MT.trait1	MFI	Maturation stages of T cell	ebi-a-GCST90001458	26	0.717409	0.983426
CCR7 on naive CD8br	2910	Blue.670.LP.MT.trait3	MFI	Maturation stages of T cell	ebi-a-GCST90001782	22	0.719876	0.983426
CD45 on CD14+ monocyte	3112	Blue.670.LP.TBNK.trait1	MFI	TBNK	ebi-a-GCST90001430	37	0.720901	0.983426
CD45 on B cell	3112	Blue.670.LP.TBNK.trait10	MFI	TBNK	ebi-a-GCST90001552	40	0.721144	0.983426
CD45 on NK	3113	Blue.670.LP.TBNK.trait11	MFI	TBNK	ebi-a-GCST90001957	25	0.724447	0.983426
CD45 on HLA DR+ NK	2971	Blue.670.LP.TBNK.trait12	MFI	TBNK	ebi-a-GCST90001829	47	0.724523	0.983426
CD45 on granulocyte	3112	Blue.670.LP.TBNK.trait13	MFI	TBNK	ebi-a-GCST90001619	34	0.72477	0.983426
CD45 on lymphocyte	3113	Blue.670.LP.TBNK.trait2	MFI	TBNK	ebi-a-GCST90001786	20	0.725075	0.983426
CD45 on T cell	3113	Blue.670.LP.TBNK.trait3	MFI	TBNK	ebi-a-GCST90001564	17	0.72697	0.983426
CD45 on CD4+	3113	Blue.670.LP.TBNK.trait4	MFI	TBNK	ebi-a-GCST90001699	36	0.728123	0.983426
CD45 on CD8br	3113	Blue.670.LP.TBNK.trait5	MFI	TBNK	ebi-a-GCST90001529	18	0.728171	0.983426
CD45 on HLA DR+ T cell	3060	Blue.670.LP.TBNK.trait6	MFI	TBNK	ebi-a-GCST90001764	3	0.729216	0.983426
CD45 on NKT	3113	Blue.670.LP.TBNK.trait7	MFI	TBNK	ebi-a-GCST90002067	26	0.730292	0.983426
CD45 on HLA DR+ CD4+	3060	Blue.670.LP.TBNK.trait8	MFI	TBNK	ebi-a-GCST90002071	18	0.730657	0.983426
CD45 on HLA DR+ CD8br	3060	Blue.670.LP.TBNK.trait9	MFI	TBNK	ebi-a-GCST90001971	14	0.73252	0.983426
CD127 on T cell	2920	Blue.670.LP.Treg.trait1	MFI	Treg	ebi-a-GCST90001772	24	0.73281	0.983426
CD127 on CD45RA- CD4 not Treg	2920	Blue.670.LP.Treg.trait10	MFI	Treg	ebi-a-GCST90001635	32	0.735039	0.983426
CD127 on CD28+ CD4+	2920	Blue.670.LP.Treg.trait11	MFI	Treg	ebi-a-GCST90001827	23	0.73614	0.983426
CD127 on CD28+ DN (CD4-CD8-)	2918	Blue.670.LP.Treg.trait12	MFI	Treg	ebi-a-GCST90001578	26	0.736711	0.983426
CD127 on granulocyte	2920	Blue.670.LP.Treg.trait13	MFI	Treg	ebi-a-GCST90002120	23	0.737832	0.983426
CD127 on CD8br	2920	Blue.670.LP.Treg.trait2	MFI	Treg	ebi-a-GCST90001427	30	0.743128	0.983426
CD127 on CD28+ CD45RA- CD8br	2920	Blue.670.LP.Treg.trait3	MFI	Treg	ebi-a-GCST90001496	54	0.743527	0.983426
CD127 on CD28+ CD45RA+ CD8br	2920	Blue.670.LP.Treg.trait4	MFI	Treg	ebi-a-GCST90001780	29	0.746323	0.983426
CD127 on CD28- CD8br	2920	Blue.670.LP.Treg.trait5	MFI	Treg	ebi-a-GCST90001610	22	0.746406	0.983426
CD127 on CD4+	2920	Blue.670.LP.Treg.trait6	MFI	Treg	ebi-a-GCST90001392	31	0.749371	0.983426
CD127 on CD45RA+ CD4+	2920	Blue.670.LP.Treg.trait7	MFI	Treg	ebi-a-GCST90001579	19	0.750062	0.983426
CD25 on CD45RA- CD4 not Treg	3575	Blue.780.60.CD25.trait1	MFI	Treg	ebi-a-GCST90001884	36	0.750826	0.983426
CD25 on CD45RA+ CD4 not Treg	3575	Blue.780.60.CD25.trait13	MFI	Treg	ebi-a-GCST90001805	34	0.755243	0.983426
CD25 on CD39+ CD4 Treg	3575	Blue.780.60.CD25.trait10	MFI	Treg	ebi-a-GCST90001708	49	0.75615	0.983426
CD25 on CD4 Treg	3575	Blue.780.60.CD25.trait2	MFI	Treg	ebi-a-GCST90001704	49	0.758761	0.983426
CD25 on resting Treg	3246	Blue.780.60.CD25.trait3	MFI	Treg	ebi-a-GCST90001639	18	0.761762	0.983426
CD25 on CD39+ resting Treg	3574	Blue.780.60.CD25.trait4	MFI	Treg	ebi-a-GCST90001886	21	0.76197	0.983426
CD25 on activated Treg	3574	Blue.780.60.CD25.trait5	MFI	Treg	ebi-a-GCST90001546	21	0.762835	0.983426
CD25 on CD39+ activated Treg	3574	Blue.780.60.CD25.trait6	MFI	Treg	ebi-a-GCST90001563	4	0.762854	0.983426
CD25 on secreting Treg	3574	Blue.780.60.CD25.trait7	MFI	Treg	ebi-a-GCST90001501	27	0.763155	0.983426
CD25 on CD39+ secreting Treg	3574	Blue.780.60.CD25.trait8	MFI	Treg	ebi-a-GCST90002061	38	0.765242	0.983426
CD25 on activated & secreting Treg	3574	Blue.780.60.CD25.trait9	MFI	Treg	ebi-a-GCST90001898	25	0.765919	0.983426
CD123 on plasmacytoid DC	2872	Blue.780.60.cDC.trait1	MFI	cDC	ebi-a-GCST90002068	27	0.767922	0.983426
CD123 on CD62L+ plasmacytoid DC	2872	Blue.780.60.cDC.trait2	MFI	cDC	ebi-a-GCST90001607	19	0.769185	0.983426
CD33 on CD14+ monocyte	1634	Blue.780.60.MDSC.trait1	MFI	Myeloid cell	ebi-a-GCST90002020	15	0.770407	0.983426
CD33 on CD33br HLA DR+ CD14dim	1577	Blue.780.60.MDSC.trait10	MFI	Myeloid cell	ebi-a-GCST90001915	14	0.772466	0.983426
CD33 on CD33dim HLA DR+ CD11b+	1633	Blue.780.60.MDSC.trait12	MFI	Myeloid cell	ebi-a-GCST90001438	19	0.773745	0.983426
CD33 on CD33dim HLA DR+ CD11b-	1634	Blue.780.60.MDSC.trait13	MFI	Myeloid cell	ebi-a-GCST90001671	42	0.774133	0.983426
CD33 on Gr MDSC	1244	Blue.780.60.MDSC.trait14	MFI	Myeloid cell	ebi-a-GCST90001688	94	0.778109	0.983426
CD33 on CD66b++ myeloid cell	1464	Blue.780.60.MDSC.trait2	MFI	Myeloid cell	ebi-a-GCST90001476	9	0.77886	0.983426
CD33 on Mo MDSC	1569	Blue.780.60.MDSC.trait3	MFI	Myeloid cell	ebi-a-GCST90001613	20	0.779914	0.983426
CD33 on CD33dim HLA DR-	1558	Blue.780.60.MDSC.trait4	MFI	Myeloid cell	ebi-a-GCST90001787	20	0.782473	0.983426
CD33 on basophil	1555	Blue.780.60.MDSC.trait6	MFI	Myeloid cell	ebi-a-GCST90001757	41	0.784606	0.983426
CD33 on Im MDSC	1554	Blue.780.60.MDSC.trait7	MFI	Myeloid cell	ebi-a-GCST90001603	19	0.785317	0.983426
CD33 on CD33br HLA DR+	1579	Blue.780.60.MDSC.trait8	MFI	Myeloid cell	ebi-a-GCST90001400	17	0.78592	0.983426
CD33 on CD33br HLA DR+ CD14-	1578	Blue.780.60.MDSC.trait9	MFI	Myeloid cell	ebi-a-GCST90001947	30	0.78622	0.983426
CD4 on monocyte	3112	Blue.780.60.TBNK.trait1	MFI	TBNK	ebi-a-GCST90001813	28	0.788296	0.983426
CD4 on HLA DR+ CD4+	3060	Blue.780.60.TBNK.trait3	MFI	TBNK	ebi-a-GCST90001543	31	0.789264	0.983426
CD25 on CD4+	2920	Blue.780.60.Treg.trait4	MFI	Treg	ebi-a-GCST90001608	20	0.789296	0.983426
CD25 on CD39+ CD4+	2920	Blue.780.60.Treg.trait5	MFI	Treg	ebi-a-GCST90001979	35	0.789667	0.983426
CD25 on CD28+ CD4+	2920	Blue.780.60.Treg.trait6	MFI	Treg	ebi-a-GCST90001598	19	0.790053	0.983426
FSC-A on myeloid DC	2872	FSC.cDC.trait2	Morphological parameter	cDC	ebi-a-GCST90001506	21	0.791111	0.983426
FSC-A on plasmacytoid DC	2872	FSC.cDC.trait3	Morphological parameter	cDC	ebi-a-GCST90001455	14	0.79271	0.983426
FSC-A on monocyte	2850	FSC.cDC.trait4	Morphological parameter	cDC	ebi-a-GCST90001965	20	0.794336	0.983426
FSC-A on granulocyte	2850	FSC.cDC.trait5	Morphological parameter	cDC	ebi-a-GCST90001396	18	0.794872	0.983426
FSC-A on CD14+ monocyte	3112	FSC.TBNK.trait1	Morphological parameter	TBNK	ebi-a-GCST90002032	40	0.796883	0.983426
FSC-A on B cell	3112	FSC.TBNK.trait10	Morphological parameter	TBNK	ebi-a-GCST90001531	27	0.797802	0.983426
FSC-A on NK	3113	FSC.TBNK.trait11	Morphological parameter	TBNK	ebi-a-GCST90001538	34	0.800927	0.983426
FSC-A on HLA DR+ NK	2971	FSC.TBNK.trait12	Morphological parameter	TBNK	ebi-a-GCST90002098	54	0.80222	0.983426
FSC-A on lymphocyte	3113	FSC.TBNK.trait2	Morphological parameter	TBNK	ebi-a-GCST90001653	30	0.803496	0.983426
FSC-A on T cell	3113	FSC.TBNK.trait3	Morphological parameter	TBNK	ebi-a-GCST90001656	30	0.803496	0.983426
FSC-A on CD4+	3113	FSC.TBNK.trait4	Morphological parameter	TBNK	ebi-a-GCST90001961	31	0.803536	0.983426
FSC-A on CD8br	3113	FSC.TBNK.trait5	Morphological parameter	TBNK	ebi-a-GCST90002012	20	0.806967	0.983426
FSC-A on HLA DR+ T cell	3060	FSC.TBNK.trait6	Morphological parameter	TBNK	ebi-a-GCST90002077	32	0.807231	0.983426
FSC-A on NKT	3113	FSC.TBNK.trait7	Morphological parameter	TBNK	ebi-a-GCST90001527	29	0.808202	0.983426
FSC-A on HLA DR+ CD4+	3060	FSC.TBNK.trait8	Morphological parameter	TBNK	ebi-a-GCST90001470	25	0.808517	0.983426
FSC-A on HLA DR+ CD8br	3060	FSC.TBNK.trait9	Morphological parameter	TBNK	ebi-a-GCST90001393	16	0.809348	0.983426
CD16 on CD14- CD16+ monocyte	3717	mono.trait1	MFI	Monocyte	ebi-a-GCST90001946	27	0.809775	0.983426
CD40 on CD14+ CD16- monocyte	3727	mono.trait10	MFI	Monocyte	ebi-a-GCST90001417	27	0.812977	0.983426
CD40 on CD14+ CD16+ monocyte	3716	mono.trait11	MFI	Monocyte	ebi-a-GCST90001565	16	0.81584	0.983426
CCR2 on CD14- CD16+ monocyte	3719	mono.trait12	MFI	Monocyte	ebi-a-GCST90001591	24	0.817713	0.983426
CD14 on CD14+ CD16+ monocyte	3727	mono.trait14	MFI	Monocyte	ebi-a-GCST90001403	24	0.819188	0.983426
HLA DR on CD14- CD16+ monocyte	3719	mono.trait16	MFI	Monocyte	ebi-a-GCST90001823	20	0.819493	0.983426
CD40 on monocytes	3727	mono.trait17	MFI	Monocyte	ebi-a-GCST90001532	26	0.82295	0.983426
CD14 on CD14+ CD16- monocyte	3727	mono.trait19	MFI	Monocyte	ebi-a-GCST90001751	25	0.822986	0.983426
CD64 on CD14+ CD16- monocyte	3720	mono.trait2	MFI	Monocyte	ebi-a-GCST90001845	30	0.826854	0.983426
HLA DR on CD14+ CD16- monocyte	3727	mono.trait21	MFI	Monocyte	ebi-a-GCST90001609	18	0.82733	0.983426
CD40 on CD14- CD16+ monocyte	3719	mono.trait22	MFI	Monocyte	ebi-a-GCST90001958	16	0.827368	0.983426
CD64 on CD14- CD16+ monocyte	3712	mono.trait24	MFI	Monocyte	ebi-a-GCST90001848	18	0.828419	0.983426
HLA DR on CD14+ monocyte	3727	mono.trait25	MFI	Monocyte	ebi-a-GCST90001499	37	0.828475	0.983426
CCR2 on CD14+ CD16+ monocyte	3716	mono.trait28	MFI	Monocyte	ebi-a-GCST90002026	27	0.829509	0.983426
PDL-1 on CD14+ CD16- monocyte	3727	mono.trait29	MFI	Monocyte	ebi-a-GCST90002036	25	0.830822	0.983426
CX3CR1 on CD14- CD16-	3687	mono.trait3	MFI	Monocyte	ebi-a-GCST90001523	32	0.831865	0.983426
CX3CR1 on monocyte	3687	mono.trait33	MFI	Monocyte	ebi-a-GCST90001774	20	0.834302	0.983426
CX3CR1 on CD14+ CD16+ monocyte	3676	mono.trait35	MFI	Monocyte	ebi-a-GCST90001471	21	0.83482	0.983426
CX3CR1 on CD14+ CD16- monocyte	3687	mono.trait36	MFI	Monocyte	ebi-a-GCST90001494	32	0.834864	0.983426
PDL-1 on CD14+ CD16+ monocyte	3716	mono.trait39	MFI	Monocyte	ebi-a-GCST90002085	22	0.837297	0.983426
PDL-1 on CD14- CD16+ monocyte	3719	mono.trait4	MFI	Monocyte	ebi-a-GCST90002019	25	0.837374	0.983426
PDL-1 on CD14- CD16-	3727	mono.trait41	MFI	Monocyte	ebi-a-GCST90001911	26	0.837747	0.983426
CD64 on CD14- CD16-	3720	mono.trait42	MFI	Monocyte	ebi-a-GCST90001917	24	0.838329	0.983426
PDL-1 on monocyte	3727	mono.trait43	MFI	Monocyte	ebi-a-GCST90001784	26	0.83935	0.983426
CCR2 on CD14- CD16-	3727	mono.trait44	MFI	Monocyte	ebi-a-GCST90001752	30	0.842398	0.983426
CCR2 on CD14+ CD16- monocyte	3727	mono.trait46	MFI	Monocyte	ebi-a-GCST90001402	13	0.842639	0.983426
CD16 on CD14+ CD16+ monocyte	3714	mono.trait47	MFI	Monocyte	ebi-a-GCST90002027	28	0.842677	0.983426
CD64 on monocyte	3720	mono.trait48	MFI	Monocyte	ebi-a-GCST90001870	16	0.843137	0.983426
HLA DR on CD14+ CD16+ monocyte	3716	mono.trait50	MFI	Monocyte	ebi-a-GCST90001847	27	0.84319	0.983426
CCR2 on monocyte	3727	mono.trait52	MFI	Monocyte	ebi-a-GCST90001440	21	0.84354	0.983426
HLA DR on CD14- CD16-	3727	mono.trait53	MFI	Monocyte	ebi-a-GCST90001646	30	0.844154	0.983426
HLA DR on monocyte	3727	mono.trait54	MFI	Monocyte	ebi-a-GCST90002046	23	0.84481	0.983426
CD64 on CD14+ CD16+ monocyte	3709	mono.trait6	MFI	Monocyte	ebi-a-GCST90001950	19	0.847446	0.983426
CX3CR1 on CD14- CD16+ monocyte	3679	mono.trait7	MFI	Monocyte	ebi-a-GCST90001885	24	0.847834	0.983426
CCR2 on myeloid DC	2870	Red.660.20.cDC.trait1	MFI	cDC	ebi-a-GCST90001743	32	0.848172	0.983426
CCR2 on CD62L+ myeloid DC	2870	Red.660.20.cDC.trait2	MFI	cDC	ebi-a-GCST90001677	24	0.849815	0.983426
CCR2 on plasmacytoid DC	2871	Red.660.20.cDC.trait3	MFI	cDC	ebi-a-GCST90001802	37	0.850088	0.983426
CCR2 on CD62L+ plasmacytoid DC	2871	Red.660.20.cDC.trait4	MFI	cDC	ebi-a-GCST90001513	25	0.851072	0.983426
CCR2 on monocyte	2850	Red.660.20.cDC.trait5	MFI	cDC	ebi-a-GCST90001505	23	0.851787	0.983426
CCR2 on granulocyte	2850	Red.660.20.cDC.trait6	MFI	cDC	ebi-a-GCST90001397	33	0.851963	0.983426
CD14 on Mo MDSC	1570	Red.660.20.MDSC.trait2	MFI	Myeloid cell	ebi-a-GCST90001587	25	0.853504	0.983426
CD14 on CD33br HLA DR+ CD14dim	1578	Red.660.20.MDSC.trait3	MFI	Myeloid cell	ebi-a-GCST90001990	20	0.855208	0.983426
CD14 on CD33dim HLA DR+ CD11b+	1634	Red.660.20.MDSC.trait4	MFI	Myeloid cell	ebi-a-GCST90001509	33	0.857479	0.983426
CD4 on CD4+	2912	Red.660.20.MT.trait1	MFI	Maturation stages of T cell	ebi-a-GCST90001549	34	0.858218	0.983426
CD4 on CM CD4 +	2912	Red.660.20.MT.trait2	MFI	Maturation stages of T cell	ebi-a-GCST90001856	32	0.858828	0.983426
CD4 on naive CD4+	2910	Red.660.20.MT.trait3	MFI	Maturation stages of T cell	ebi-a-GCST90001719	51	0.85959	0.983426
CD4 on EM CD4+	2912	Red.660.20.MT.trait4	MFI	Maturation stages of T cell	ebi-a-GCST90001849	28	0.859897	0.983426
CD4 on TD CD4+	2903	Red.660.20.MT.trait5	MFI	Maturation stages of T cell	ebi-a-GCST90002114	21	0.860823	0.983426
CD4 on CD45RA+ CD4+	2911	Red.660.20.MT.trait6	MFI	Maturation stages of T cell	ebi-a-GCST90001593	24	0.865576	0.983426
CD19 on B cell	3112	Red.660.20.TBNK.trait2	MFI	TBNK	ebi-a-GCST90001766	22	0.867221	0.983426
CD39 on CD39+ CD8br	2915	Red.660.20.Treg.trait1	MFI	Treg	ebi-a-GCST90001931	8	0.868262	0.983426
CD39 on CD39+ activated Treg	2920	Red.660.20.Treg.trait2	MFI	Treg	ebi-a-GCST90001548	27	0.868884	0.983426
CD39 on CD39+ secreting Treg	2920	Red.660.20.Treg.trait3	MFI	Treg	ebi-a-GCST90001405	23	0.870885	0.983426
CD39 on CD39+ CD4+	2920	Red.660.20.Treg.trait5	MFI	Treg	ebi-a-GCST90001679	19	0.871577	0.983426
CD39 on granulocyte	2920	Red.660.20.Treg.trait6	MFI	Treg	ebi-a-GCST90002108	31	0.87322	0.983426
CD39 on monocyte	2909	Red.660.20.Treg.trait7	MFI	Treg	ebi-a-GCST90001727	19	0.873247	0.983426
CD80 on myeloid DC	2871	Red.780.60.cDC.trait1	MFI	cDC	ebi-a-GCST90001594	18	0.873283	0.983426
CD80 on CD62L+ myeloid DC	2871	Red.780.60.cDC.trait2	MFI	cDC	ebi-a-GCST90001806	33	0.874103	0.983426
CD80 on plasmacytoid DC	2871	Red.780.60.cDC.trait3	MFI	cDC	ebi-a-GCST90001574	29	0.875578	0.983426
CD80 on CD62L+ plasmacytoid DC	2871	Red.780.60.cDC.trait4	MFI	cDC	ebi-a-GCST90002065	15	0.876692	0.983426
CD80 on monocyte	2850	Red.780.60.cDC.trait5	MFI	cDC	ebi-a-GCST90001508	43	0.877384	0.983426
CD80 on granulocyte	2850	Red.780.60.cDC.trait6	MFI	cDC	ebi-a-GCST90002056	27	0.877615	0.983426
CD45 on lymphocyte	1635	Red.780.60.MDSC.trait1	MFI	Myeloid cell	ebi-a-GCST90001868	18	0.87931	0.983426
CD45 on CD33br HLA DR+ CD14-	1579	Red.780.60.MDSC.trait10	MFI	Myeloid cell	ebi-a-GCST90001928	20	0.880469	0.983426
CD45 on CD33br HLA DR+ CD14dim	1578	Red.780.60.MDSC.trait11	MFI	Myeloid cell	ebi-a-GCST90001737	31	0.881756	0.983426
CD45 on CD33dim HLA DR+ CD11b-	1635	Red.780.60.MDSC.trait13	MFI	Myeloid cell	ebi-a-GCST90001775	26	0.88295	0.983426
CD45 on CD33- HLA DR-	1635	Red.780.60.MDSC.trait14	MFI	Myeloid cell	ebi-a-GCST90001904	20	0.884599	0.983426
CD45 on CD33- HLA DR+	1635	Red.780.60.MDSC.trait15	MFI	Myeloid cell	ebi-a-GCST90001836	27	0.886093	0.983426
CD45 on Gr MDSC	1244	Red.780.60.MDSC.trait16	MFI	Myeloid cell	ebi-a-GCST90001401	27	0.887985	0.983426
CD45 on CD66b++ myelod cell	1465	Red.780.60.MDSC.trait3	MFI	Myeloid cell	ebi-a-GCST90001684	19	0.888809	0.983426
CD45 on Mo MDSC	1570	Red.780.60.MDSC.trait4	MFI	Myeloid cell	ebi-a-GCST90001570	33	0.889346	0.983426
CD45 on CD33dim HLA DR-	1559	Red.780.60.MDSC.trait5	MFI	Myeloid cell	ebi-a-GCST90001672	52	0.891432	0.983426
CD45 on basophil	1556	Red.780.60.MDSC.trait7	MFI	Myeloid cell	ebi-a-GCST90001534	16	0.891981	0.983426
CD45 on Im MDSC	1555	Red.780.60.MDSC.trait8	MFI	Myeloid cell	ebi-a-GCST90001611	18	0.893844	0.983426
CD45 on CD33br HLA DR+	1580	Red.780.60.MDSC.trait9	MFI	Myeloid cell	ebi-a-GCST90002015	23	0.897654	0.983426
CD8 on CM CD8br	2910	Red.780.60.MT.trait2	MFI	Maturation stages of T cell	ebi-a-GCST90002016	23	0.89849	0.983426
CD8 on naive CD8br	2910	Red.780.60.MT.trait3	MFI	Maturation stages of T cell	ebi-a-GCST90001716	51	0.898679	0.983426
CD8 on EM CD8br	2912	Red.780.60.MT.trait4	MFI	Maturation stages of T cell	ebi-a-GCST90002119	32	0.901262	0.983426
CD8 on TD CD8br	2911	Red.780.60.MT.trait5	MFI	Maturation stages of T cell	ebi-a-GCST90002033	26	0.901422	0.983426
CD8 on CD8br	3113	Red.780.60.TBNK.trait1	MFI	TBNK	ebi-a-GCST90001804	39	0.902125	0.983426
CD8 on NKT	3103	Red.780.60.TBNK.trait2	MFI	TBNK	ebi-a-GCST90001809	22	0.903829	0.983426
CD8 on HLA DR+ CD8br	3060	Red.780.60.TBNK.trait3	MFI	TBNK	ebi-a-GCST90001636	11	0.907272	0.983426
CD4 on CD39+ CD4+	2920	Red.780.60.Treg.trait15	MFI	Treg	ebi-a-GCST90001869	36	0.907488	0.983426
CD4 on CD28+ CD4+	2920	Red.780.60.Treg.trait16	MFI	Treg	ebi-a-GCST90001980	26	0.911061	0.983426
CD4 on CD4 Treg	2920	Red.780.60.Treg.trait2	MFI	Treg	ebi-a-GCST90001887	19	0.911074	0.983426
CD4 on resting Treg	2919	Red.780.60.Treg.trait3	MFI	Treg	ebi-a-GCST90001590	25	0.913176	0.983426
CD4 on CD39+ resting Treg	2650	Red.780.60.Treg.trait4	MFI	Treg	ebi-a-GCST90001987	50	0.913837	0.983426
CD4 on activated Treg	2920	Red.780.60.Treg.trait5	MFI	Treg	ebi-a-GCST90001633	32	0.915275	0.983426
CD4 on CD39+ activated Treg	2920	Red.780.60.Treg.trait6	MFI	Treg	ebi-a-GCST90001456	18	0.916193	0.983426
CD4 on secreting Treg	2920	Red.780.60.Treg.trait7	MFI	Treg	ebi-a-GCST90001924	21	0.916769	0.983426
CD4 on CD39+ secreting Treg	2920	Red.780.60.Treg.trait8	MFI	Treg	ebi-a-GCST90001956	29	0.917753	0.983426
CD4 on activated & secreting Treg	2920	Red.780.60.Treg.trait9	MFI	Treg	ebi-a-GCST90002003	17	0.920582	0.983426
SSC-A on myeloid DC	2872	SSC.cDC.trait2	Morphological parameter	cDC	ebi-a-GCST90001894	29	0.92108	0.983426
SSC-A on plasmacytoid DC	2872	SSC.cDC.trait3	Morphological parameter	cDC	ebi-a-GCST90001503	40	0.921595	0.983426
SSC-A on monocyte	2850	SSC.cDC.trait4	Morphological parameter	cDC	ebi-a-GCST90001488	19	0.921899	0.983426
SSC-A on CD14+ monocyte	3112	SSC.TBNK.trait1	Morphological parameter	TBNK	ebi-a-GCST90001820	32	0.923471	0.983426
SSC-A on B cell	3112	SSC.TBNK.trait10	Morphological parameter	TBNK	ebi-a-GCST90001566	19	0.92546	0.983426
SSC-A on NK	3113	SSC.TBNK.trait11	Morphological parameter	TBNK	ebi-a-GCST90001803	18	0.925636	0.983426
SSC-A on HLA DR+ NK	2971	SSC.TBNK.trait12	Morphological parameter	TBNK	ebi-a-GCST90002004	30	0.927552	0.983426
SSC-A on granulocyte	3112	SSC.TBNK.trait13	Morphological parameter	TBNK	ebi-a-GCST90001478	19	0.928083	0.983426
SSC-A on lymphocyte	3113	SSC.TBNK.trait2	Morphological parameter	TBNK	ebi-a-GCST90001969	19	0.928464	0.983426
SSC-A on T cell	3113	SSC.TBNK.trait3	Morphological parameter	TBNK	ebi-a-GCST90001409	21	0.931953	0.983426
SSC-A on CD4+	3113	SSC.TBNK.trait4	Morphological parameter	TBNK	ebi-a-GCST90002024	24	0.932681	0.983426
SSC-A on CD8br	3113	SSC.TBNK.trait5	Morphological parameter	TBNK	ebi-a-GCST90001426	24	0.932829	0.983426
SSC-A on HLA DR+ T cell	3060	SSC.TBNK.trait6	Morphological parameter	TBNK	ebi-a-GCST90001871	28	0.934654	0.983426
SSC-A on NKT	3113	SSC.TBNK.trait7	Morphological parameter	TBNK	ebi-a-GCST90002025	21	0.936924	0.983426
SSC-A on HLA DR+ CD4+	3060	SSC.TBNK.trait8	Morphological parameter	TBNK	ebi-a-GCST90001724	40	0.93693	0.983426
SSC-A on HLA DR+ CD8br	3060	SSC.TBNK.trait9	Morphological parameter	TBNK	ebi-a-GCST90001582	27	0.939771	0.983426
CD11c on myeloid DC	2872	Violet.450.50.cDC.trait1	MFI	cDC	ebi-a-GCST90001808	39	0.939985	0.983426
CD11c on CD62L+ myeloid DC	2872	Violet.450.50.cDC.trait2	MFI	cDC	ebi-a-GCST90001592	26	0.940016	0.983426
CD11c on monocyte	2850	Violet.450.50.cDC.trait3	MFI	cDC	ebi-a-GCST90001493	39	0.940376	0.983426
CD11c on granulocyte	2850	Violet.450.50.cDC.trait4	MFI	cDC	ebi-a-GCST90001837	19	0.943918	0.984711
CD11b on CD14+ monocyte	1635	Violet.450.50.MDSC.trait1	MFI	Myeloid cell	ebi-a-GCST90001910	18	0.944299	0.984711
CD11b on Gr MDSC	1244	Violet.450.50.MDSC.trait13	MFI	Myeloid cell	ebi-a-GCST90001391	18	0.946095	0.985179
CD11b on CD66b++ myeloid cell	1465	Violet.450.50.MDSC.trait2	MFI	Myeloid cell	ebi-a-GCST90001665	30	0.9482	0.985398
CD11b on Mo MDSC	1570	Violet.450.50.MDSC.trait3	MFI	Myeloid cell	ebi-a-GCST90001962	8	0.950393	0.985398
CD11b on CD33dim HLA DR-	1559	Violet.450.50.MDSC.trait4	MFI	Myeloid cell	ebi-a-GCST90001926	34	0.951646	0.985398
CD11b on basophil	1556	Violet.450.50.MDSC.trait6	MFI	Myeloid cell	ebi-a-GCST90001652	26	0.951698	0.985398
CD11b on CD33br HLA DR+ CD14dim	1578	Violet.450.50.MDSC.trait9	MFI	Myeloid cell	ebi-a-GCST90002102	42	0.953344	0.985706
CD45RA on naive CD4+	2910	Violet.450.50.MT.trait1	MFI	Maturation stages of T cell	ebi-a-GCST90001771	33	0.95769	0.987761
CD4RA on TD CD4+	2903	Violet.450.50.MT.trait2	MFI	Maturation stages of T cell	ebi-a-GCST90001738	27	0.958033	0.987761
CD45RA on naive CD8br	2910	Violet.450.50.MT.trait3	MFI	Maturation stages of T cell	ebi-a-GCST90002069	23	0.96046	0.988222
CD45RA on TD CD8br	2911	Violet.450.50.MT.trait4	MFI	Maturation stages of T cell	ebi-a-GCST90001533	22	0.961391	0.988222
CD45RA on resting Treg	2919	Violet.450.50.Treg.trait2	MFI	Treg	ebi-a-GCST90001952	24	0.96465	0.988222
CD45RA on CD39+ resting Treg	2650	Violet.450.50.Treg.trait3	MFI	Treg	ebi-a-GCST90001954	30	0.965092	0.988222
HLA DR on myeloid DC	2872	Violet.510.50.cDC.trait2	MFI	cDC	ebi-a-GCST90001814	14	0.96801	0.988222
HLA DR on plasmacytoid DC	2872	Violet.510.50.cDC.trait3	MFI	cDC	ebi-a-GCST90001601	19	0.968198	0.988222
HLA DR on DC	2871	Violet.510.50.cDC.trait4	MFI	cDC	ebi-a-GCST90001414	17	0.970665	0.988222
HLA DR on HSC	1634	Violet.510.50.MDSC.trait1	MFI	Myeloid cell	ebi-a-GCST90001758	32	0.970764	0.988222
HLA DR on CD33br HLA DR+ CD14-	1579	Violet.510.50.MDSC.trait3	MFI	Myeloid cell	ebi-a-GCST90002079	19	0.971739	0.988222
HLA DR on CD33br HLA DR+ CD14dim	1578	Violet.510.50.MDSC.trait4	MFI	Myeloid cell	ebi-a-GCST90001810	18	0.971999	0.988222
HLA DR on CD33dim HLA DR+ CD11b+	1634	Violet.510.50.MDSC.trait5	MFI	Myeloid cell	ebi-a-GCST90001970	29	0.974038	0.988342
HLA DR on CD33dim HLA DR+ CD11b-	1635	Violet.510.50.MDSC.trait6	MFI	Myeloid cell	ebi-a-GCST90001419	18	0.974821	0.988342
HLA DR on CD33- HLA DR+	1635	Violet.510.50.MDSC.trait7	MFI	Myeloid cell	ebi-a-GCST90001756	14	0.97771	0.988527
HLA DR on HLA DR+ T cell	3060	Violet.510.50.TBNK.trait2	MFI	TBNK	ebi-a-GCST90002008	26	0.977857	0.988527
HLA DR on HLA DR+ CD4+	3060	Violet.510.50.TBNK.trait3	MFI	TBNK	ebi-a-GCST90001798	39	0.979587	0.988527
HLA DR on HLA DR+ CD8br	3060	Violet.510.50.TBNK.trait4	MFI	TBNK	ebi-a-GCST90001882	17	0.982078	0.988527
HLA DR on B cell	3060	Violet.510.50.TBNK.trait5	MFI	TBNK	ebi-a-GCST90001568	26	0.982339	0.988527
HLA DR on HLA DR+ NK	2971	Violet.510.50.TBNK.trait6	MFI	TBNK	ebi-a-GCST90001507	32	0.983118	0.988527
CD8 on CD28+ CD45RA- CD8br	2920	Violet.510.50.Treg.trait2	MFI	Treg	ebi-a-GCST90001974	18	0.990337	0.994418
CD8 on CD28+ CD45RA+ CD8br	2920	Violet.510.50.Treg.trait3	MFI	Treg	ebi-a-GCST90001883	34	0.993879	0.996606
CD8 on CD28- CD8br	2920	Violet.510.50.Treg.trait4	MFI	Treg	ebi-a-GCST90001843	20	0.995771	0.997135
CD8 on CD39+ CD8br	2915	Violet.510.50.Treg.trait5	MFI	Treg	ebi-a-GCST90001695	490	0.999428	0.999428
