# Supplementary material for: Causal role of immune cells on risk of Parkinson’s disease: a Mendelian randomization study
Source: Front Aging Neurosci. 2024 Mar 22;16:1368374. doi: 10.3389/fnagi.2024.1368374 (PMC10995297; doi:10.3389/fnagi.2024.1368374)
Supplement: Supplementary file 5 [file Data_Sheet_5.XLSX]

## Sheet: Sheet1
Table S5. Causal effects of PD on immune cells
Traits	method	nsnp	b	se	pval	lo_ci	up_ci	or	or_lci95	or_uci95	Heterogeneity Q test	P	MR-PRESSO global test	P
CM CD8br %T cell	MR Egger	71	0.064603	0.0532253	0.228975	-0.0397185	0.168925	1.06674	0.96106	1.18403
	Weighted median	71	0.09834	0.0422594	0.0199621	0.0155117	0.181168	1.10334	1.01563	1.19862
	Inverse variance weighted	71	0.0954753	0.027029	0.00041191	0.0424985	0.148452	1.10018	1.04341	1.16004	61.4185	0.758114	63.0064	0.787
	Simple mode	71	0.0377834	0.0816345	0.644917	-0.12222	0.197787	1.03851	0.884953	1.2187
	Weighted mode	71	0.0717339	0.0535443	0.184673	-0.033213	0.176681	1.07437	0.967332	1.19325
SSC-A on monocyte	MR Egger	72	0.142906	0.0602551	0.0204618	0.0248062	0.261006	1.15362	1.02512	1.29824
	Weighted median	72	0.0625096	0.0475604	0.188739	-0.0307088	0.155728	1.0645	0.969758	1.16851
	Inverse variance weighted	72	0.107124	0.0302796	0.000403451	0.0477756	0.166472	1.11307	1.04894	1.18113	69.7941	0.518231	72.0452	0.521
	Simple mode	72	0.0657916	0.101125	0.517405	-0.132413	0.263996	1.068	0.875979	1.30212
	Weighted mode	72	0.0348109	0.0637212	0.586572	-0.0900826	0.159704	1.03542	0.913856	1.17316
