# Supplementary material for: Causal role of immune cells on risk of Parkinson’s disease: a Mendelian randomization study
Source: Front Aging Neurosci. 2024 Mar 22;16:1368374. doi: 10.3389/fnagi.2024.1368374 (PMC10995297; doi:10.3389/fnagi.2024.1368374)
Supplement: Supplementary file 6 [file Data_Sheet_6.XLSX]

## Sheet: Sheet1
Table S6. IVW results of the causal effect of the causal effect of PD on immune cells
id.exposure	id.outcome	method	nsnp	pval
ieu-b-7	ebi-a-GCST90001391	Inverse variance weighted	72	0.0366525
ieu-b-7	ebi-a-GCST90001392	Inverse variance weighted	72	0.463002
ieu-b-7	ebi-a-GCST90001393	Inverse variance weighted	72	0.260974
ieu-b-7	ebi-a-GCST90001394	Inverse variance weighted	72	0.936427
ieu-b-7	ebi-a-GCST90001395	Inverse variance weighted	72	0.00642265
ieu-b-7	ebi-a-GCST90001396	Inverse variance weighted	72	0.00626358
ieu-b-7	ebi-a-GCST90001397	Inverse variance weighted	72	0.0455573
ieu-b-7	ebi-a-GCST90001398	Inverse variance weighted	72	0.0166244
ieu-b-7	ebi-a-GCST90001399	Inverse variance weighted	72	0.01134
ieu-b-7	ebi-a-GCST90001400	Inverse variance weighted	72	0.058966
ieu-b-7	ebi-a-GCST90001401	Inverse variance weighted	72	0.251254
ieu-b-7	ebi-a-GCST90001402	Inverse variance weighted	72	0.0844124
ieu-b-7	ebi-a-GCST90001403	Inverse variance weighted	72	0.666642
ieu-b-7	ebi-a-GCST90001404	Inverse variance weighted	72	0.731958
ieu-b-7	ebi-a-GCST90001405	Inverse variance weighted	72	0.311981
ieu-b-7	ebi-a-GCST90001406	Inverse variance weighted	72	0.100542
ieu-b-7	ebi-a-GCST90001407	Inverse variance weighted	72	0.0414851
ieu-b-7	ebi-a-GCST90001408	Inverse variance weighted	72	0.0566772
ieu-b-7	ebi-a-GCST90001409	Inverse variance weighted	72	0.96832
ieu-b-7	ebi-a-GCST90001410	Inverse variance weighted	72	0.420947
ieu-b-7	ebi-a-GCST90001411	Inverse variance weighted	72	0.0099249
ieu-b-7	ebi-a-GCST90001412	Inverse variance weighted	72	0.00436467
ieu-b-7	ebi-a-GCST90001413	Inverse variance weighted	72	0.411492
ieu-b-7	ebi-a-GCST90001414	Inverse variance weighted	72	0.883654
ieu-b-7	ebi-a-GCST90001415	Inverse variance weighted	72	0.531952
ieu-b-7	ebi-a-GCST90001416	Inverse variance weighted	72	0.43277
ieu-b-7	ebi-a-GCST90001417	Inverse variance weighted	72	0.512977
ieu-b-7	ebi-a-GCST90001418	Inverse variance weighted	72	0.185349
ieu-b-7	ebi-a-GCST90001419	Inverse variance weighted	72	0.448042
ieu-b-7	ebi-a-GCST90001420	Inverse variance weighted	72	0.990567
ieu-b-7	ebi-a-GCST90001421	Inverse variance weighted	72	0.17845
ieu-b-7	ebi-a-GCST90001422	Inverse variance weighted	72	0.754898
ieu-b-7	ebi-a-GCST90001423	Inverse variance weighted	72	0.911831
ieu-b-7	ebi-a-GCST90001424	Inverse variance weighted	72	0.130784
ieu-b-7	ebi-a-GCST90001425	Inverse variance weighted	72	0.600395
ieu-b-7	ebi-a-GCST90001426	Inverse variance weighted	72	0.0541605
ieu-b-7	ebi-a-GCST90001427	Inverse variance weighted	72	0.581444
ieu-b-7	ebi-a-GCST90001428	Inverse variance weighted	72	0.00219993
ieu-b-7	ebi-a-GCST90001429	Inverse variance weighted	72	0.706862
ieu-b-7	ebi-a-GCST90001430	Inverse variance weighted	72	0.658852
ieu-b-7	ebi-a-GCST90001431	Inverse variance weighted	72	0.00764447
ieu-b-7	ebi-a-GCST90001432	Inverse variance weighted	72	0.0250052
ieu-b-7	ebi-a-GCST90001433	Inverse variance weighted	72	0.0648189
ieu-b-7	ebi-a-GCST90001434	Inverse variance weighted	72	0.355891
ieu-b-7	ebi-a-GCST90001435	Inverse variance weighted	72	0.611495
ieu-b-7	ebi-a-GCST90001436	Inverse variance weighted	72	0.0609384
ieu-b-7	ebi-a-GCST90001437	Inverse variance weighted	72	0.591697
ieu-b-7	ebi-a-GCST90001438	Inverse variance weighted	72	0.191415
ieu-b-7	ebi-a-GCST90001439	Inverse variance weighted	72	0.00554205
ieu-b-7	ebi-a-GCST90001440	Inverse variance weighted	72	0.728858
ieu-b-7	ebi-a-GCST90001441	Inverse variance weighted	72	0.854606
ieu-b-7	ebi-a-GCST90001442	Inverse variance weighted	72	0.325956
ieu-b-7	ebi-a-GCST90001443	Inverse variance weighted	72	0.322535
ieu-b-7	ebi-a-GCST90001444	Inverse variance weighted	72	0.753328
ieu-b-7	ebi-a-GCST90001445	Inverse variance weighted	72	0.28276
ieu-b-7	ebi-a-GCST90001446	Inverse variance weighted	72	0.989636
ieu-b-7	ebi-a-GCST90001447	Inverse variance weighted	72	0.878934
ieu-b-7	ebi-a-GCST90001448	Inverse variance weighted	72	0.050863
ieu-b-7	ebi-a-GCST90001449	Inverse variance weighted	72	0.196555
ieu-b-7	ebi-a-GCST90001450	Inverse variance weighted	72	0.189629
ieu-b-7	ebi-a-GCST90001451	Inverse variance weighted	72	0.326051
ieu-b-7	ebi-a-GCST90001452	Inverse variance weighted	72	0.0517668
ieu-b-7	ebi-a-GCST90001453	Inverse variance weighted	72	0.092125
ieu-b-7	ebi-a-GCST90001454	Inverse variance weighted	72	0.15418
ieu-b-7	ebi-a-GCST90001455	Inverse variance weighted	72	0.248132
ieu-b-7	ebi-a-GCST90001456	Inverse variance weighted	72	0.0671815
ieu-b-7	ebi-a-GCST90001457	Inverse variance weighted	72	0.163176
ieu-b-7	ebi-a-GCST90001458	Inverse variance weighted	72	0.159083
ieu-b-7	ebi-a-GCST90001459	Inverse variance weighted	72	0.316422
ieu-b-7	ebi-a-GCST90001460	Inverse variance weighted	72	0.0289806
ieu-b-7	ebi-a-GCST90001461	Inverse variance weighted	70	0.0360733
ieu-b-7	ebi-a-GCST90001462	Inverse variance weighted	72	0.0791455
ieu-b-7	ebi-a-GCST90001463	Inverse variance weighted	72	0.67992
ieu-b-7	ebi-a-GCST90001464	Inverse variance weighted	72	0.254773
ieu-b-7	ebi-a-GCST90001465	Inverse variance weighted	72	0.855136
ieu-b-7	ebi-a-GCST90001466	Inverse variance weighted	72	0.798645
ieu-b-7	ebi-a-GCST90001467	Inverse variance weighted	72	0.431355
ieu-b-7	ebi-a-GCST90001468	Inverse variance weighted	72	0.463657
ieu-b-7	ebi-a-GCST90001469	Inverse variance weighted	72	0.779066
ieu-b-7	ebi-a-GCST90001470	Inverse variance weighted	70	0.287114
ieu-b-7	ebi-a-GCST90001471	Inverse variance weighted	72	0.761363
ieu-b-7	ebi-a-GCST90001472	Inverse variance weighted	72	0.538528
ieu-b-7	ebi-a-GCST90001473	Inverse variance weighted	68	0.952487
ieu-b-7	ebi-a-GCST90001474	Inverse variance weighted	72	0.553972
ieu-b-7	ebi-a-GCST90001475	Inverse variance weighted	72	0.167014
ieu-b-7	ebi-a-GCST90001476	Inverse variance weighted	72	0.310501
ieu-b-7	ebi-a-GCST90001477	Inverse variance weighted	72	0.0538595
ieu-b-7	ebi-a-GCST90001478	Inverse variance weighted	72	0.169269
ieu-b-7	ebi-a-GCST90001479	Inverse variance weighted	72	0.248843
ieu-b-7	ebi-a-GCST90001480	Inverse variance weighted	72	0.5184
ieu-b-7	ebi-a-GCST90001481	Inverse variance weighted	72	0.728627
ieu-b-7	ebi-a-GCST90001482	Inverse variance weighted	72	0.706853
ieu-b-7	ebi-a-GCST90001483	Inverse variance weighted	72	0.224667
ieu-b-7	ebi-a-GCST90001484	Inverse variance weighted	72	0.563077
ieu-b-7	ebi-a-GCST90001485	Inverse variance weighted	72	0.245306
ieu-b-7	ebi-a-GCST90001486	Inverse variance weighted	72	0.465102
ieu-b-7	ebi-a-GCST90001487	Inverse variance weighted	72	0.983755
ieu-b-7	ebi-a-GCST90001488	Inverse variance weighted	72	0.393156
ieu-b-7	ebi-a-GCST90001489	Inverse variance weighted	72	0.428219
ieu-b-7	ebi-a-GCST90001490	Inverse variance weighted	33	0.633947
ieu-b-7	ebi-a-GCST90001491	Inverse variance weighted	72	0.979486
ieu-b-7	ebi-a-GCST90001492	Inverse variance weighted	72	0.694801
ieu-b-7	ebi-a-GCST90001493	Inverse variance weighted	72	0.663062
ieu-b-7	ebi-a-GCST90001494	Inverse variance weighted	53	0.131811
ieu-b-7	ebi-a-GCST90001495	Inverse variance weighted	72	0.511254
ieu-b-7	ebi-a-GCST90001496	Inverse variance weighted	72	0.483411
ieu-b-7	ebi-a-GCST90001497	Inverse variance weighted	72	0.625686
ieu-b-7	ebi-a-GCST90001498	Inverse variance weighted	72	0.383352
ieu-b-7	ebi-a-GCST90001499	Inverse variance weighted	72	0.698852
ieu-b-7	ebi-a-GCST90001500	Inverse variance weighted	72	0.493682
ieu-b-7	ebi-a-GCST90001501	Inverse variance weighted	72	0.68269
ieu-b-7	ebi-a-GCST90001502	Inverse variance weighted	72	0.676761
ieu-b-7	ebi-a-GCST90001503	Inverse variance weighted	72	0.134736
ieu-b-7	ebi-a-GCST90001504	Inverse variance weighted	72	0.995416
ieu-b-7	ebi-a-GCST90001505	Inverse variance weighted	72	0.0225845
ieu-b-7	ebi-a-GCST90001506	Inverse variance weighted	72	0.0589938
ieu-b-7	ebi-a-GCST90001507	Inverse variance weighted	72	0.720838
ieu-b-7	ebi-a-GCST90001508	Inverse variance weighted	72	0.641604
ieu-b-7	ebi-a-GCST90001509	Inverse variance weighted	72	0.858071
ieu-b-7	ebi-a-GCST90001510	Inverse variance weighted	72	0.546669
ieu-b-7	ebi-a-GCST90001511	Inverse variance weighted	72	0.0241535
ieu-b-7	ebi-a-GCST90001512	Inverse variance weighted	72	0.0382254
ieu-b-7	ebi-a-GCST90001513	Inverse variance weighted	72	0.434245
ieu-b-7	ebi-a-GCST90001514	Inverse variance weighted	72	0.704304
ieu-b-7	ebi-a-GCST90001515	Inverse variance weighted	72	0.349568
ieu-b-7	ebi-a-GCST90001516	Inverse variance weighted	72	0.156132
ieu-b-7	ebi-a-GCST90001517	Inverse variance weighted	72	0.550323
ieu-b-7	ebi-a-GCST90001518	Inverse variance weighted	72	0.928649
ieu-b-7	ebi-a-GCST90001519	Inverse variance weighted	72	0.132896
ieu-b-7	ebi-a-GCST90001520	Inverse variance weighted	72	0.0831011
ieu-b-7	ebi-a-GCST90001521	Inverse variance weighted	72	0.00797041
ieu-b-7	ebi-a-GCST90001522	Inverse variance weighted	72	0.18171
ieu-b-7	ebi-a-GCST90001523	Inverse variance weighted	72	0.0377096
ieu-b-7	ebi-a-GCST90001524	Inverse variance weighted	72	0.527715
ieu-b-7	ebi-a-GCST90001525	Inverse variance weighted	72	0.52657
ieu-b-7	ebi-a-GCST90001526	Inverse variance weighted	72	0.501284
ieu-b-7	ebi-a-GCST90001527	Inverse variance weighted	72	0.988424
ieu-b-7	ebi-a-GCST90001528	Inverse variance weighted	72	0.529131
ieu-b-7	ebi-a-GCST90001529	Inverse variance weighted	72	0.320442
ieu-b-7	ebi-a-GCST90001530	Inverse variance weighted	72	0.485367
ieu-b-7	ebi-a-GCST90001531	Inverse variance weighted	72	0.0741149
ieu-b-7	ebi-a-GCST90001532	Inverse variance weighted	72	0.037071
ieu-b-7	ebi-a-GCST90001533	Inverse variance weighted	72	0.0171841
ieu-b-7	ebi-a-GCST90001534	Inverse variance weighted	72	0.397569
ieu-b-7	ebi-a-GCST90001535	Inverse variance weighted	72	0.364508
ieu-b-7	ebi-a-GCST90001536	Inverse variance weighted	72	0.323573
ieu-b-7	ebi-a-GCST90001537	Inverse variance weighted	72	0.911196
ieu-b-7	ebi-a-GCST90001538	Inverse variance weighted	72	0.0527587
ieu-b-7	ebi-a-GCST90001539	Inverse variance weighted	72	0.0854843
ieu-b-7	ebi-a-GCST90001540	Inverse variance weighted	72	0.225029
ieu-b-7	ebi-a-GCST90001541	Inverse variance weighted	72	0.411852
ieu-b-7	ebi-a-GCST90001542	Inverse variance weighted	72	0.16891
ieu-b-7	ebi-a-GCST90001543	Inverse variance weighted	72	0.919341
ieu-b-7	ebi-a-GCST90001544	Inverse variance weighted	72	0.940622
ieu-b-7	ebi-a-GCST90001545	Inverse variance weighted	72	0.23204
ieu-b-7	ebi-a-GCST90001546	Inverse variance weighted	72	0.636286
ieu-b-7	ebi-a-GCST90001547	Inverse variance weighted	72	0.737261
ieu-b-7	ebi-a-GCST90001548	Inverse variance weighted	72	0.0874216
ieu-b-7	ebi-a-GCST90001549	Inverse variance weighted	72	0.00592442
ieu-b-7	ebi-a-GCST90001550	Inverse variance weighted	71	0.00041191
ieu-b-7	ebi-a-GCST90001551	Inverse variance weighted	72	0.0447017
ieu-b-7	ebi-a-GCST90001552	Inverse variance weighted	72	0.282699
ieu-b-7	ebi-a-GCST90001553	Inverse variance weighted	72	0.332399
ieu-b-7	ebi-a-GCST90001554	Inverse variance weighted	72	0.303355
ieu-b-7	ebi-a-GCST90001555	Inverse variance weighted	72	0.666225
ieu-b-7	ebi-a-GCST90001556	Inverse variance weighted	72	0.973678
ieu-b-7	ebi-a-GCST90001557	Inverse variance weighted	72	0.593601
ieu-b-7	ebi-a-GCST90001558	Inverse variance weighted	72	0.818002
ieu-b-7	ebi-a-GCST90001559	Inverse variance weighted	72	0.806225
ieu-b-7	ebi-a-GCST90001560	Inverse variance weighted	72	0.131706
ieu-b-7	ebi-a-GCST90001561	Inverse variance weighted	72	0.776971
ieu-b-7	ebi-a-GCST90001562	Inverse variance weighted	72	0.892866
ieu-b-7	ebi-a-GCST90001563	Inverse variance weighted	72	0.645817
ieu-b-7	ebi-a-GCST90001564	Inverse variance weighted	72	0.0834899
ieu-b-7	ebi-a-GCST90001565	Inverse variance weighted	72	0.251809
ieu-b-7	ebi-a-GCST90001566	Inverse variance weighted	72	0.862426
ieu-b-7	ebi-a-GCST90001567	Inverse variance weighted	72	0.163782
ieu-b-7	ebi-a-GCST90001568	Inverse variance weighted	72	0.771853
ieu-b-7	ebi-a-GCST90001569	Inverse variance weighted	72	0.0506052
ieu-b-7	ebi-a-GCST90001570	Inverse variance weighted	72	0.804972
ieu-b-7	ebi-a-GCST90001571	Inverse variance weighted	72	0.177974
ieu-b-7	ebi-a-GCST90001572	Inverse variance weighted	72	0.0159101
ieu-b-7	ebi-a-GCST90001573	Inverse variance weighted	72	0.656155
ieu-b-7	ebi-a-GCST90001574	Inverse variance weighted	72	0.0934068
ieu-b-7	ebi-a-GCST90001575	Inverse variance weighted	72	0.681837
ieu-b-7	ebi-a-GCST90001576	Inverse variance weighted	72	0.481271
ieu-b-7	ebi-a-GCST90001577	Inverse variance weighted	72	0.866699
ieu-b-7	ebi-a-GCST90001578	Inverse variance weighted	72	0.847035
ieu-b-7	ebi-a-GCST90001579	Inverse variance weighted	72	0.976682
ieu-b-7	ebi-a-GCST90001580	Inverse variance weighted	72	0.880899
ieu-b-7	ebi-a-GCST90001581	Inverse variance weighted	72	0.113022
ieu-b-7	ebi-a-GCST90001582	Inverse variance weighted	72	0.336443
ieu-b-7	ebi-a-GCST90001583	Inverse variance weighted	72	0.568473
ieu-b-7	ebi-a-GCST90001584	Inverse variance weighted	72	0.774314
ieu-b-7	ebi-a-GCST90001585	Inverse variance weighted	72	0.951846
ieu-b-7	ebi-a-GCST90001586	Inverse variance weighted	72	0.748454
ieu-b-7	ebi-a-GCST90001587	Inverse variance weighted	72	0.750952
ieu-b-7	ebi-a-GCST90001588	Inverse variance weighted	72	0.617481
ieu-b-7	ebi-a-GCST90001589	Inverse variance weighted	72	0.715177
ieu-b-7	ebi-a-GCST90001590	Inverse variance weighted	72	0.133385
ieu-b-7	ebi-a-GCST90001591	Inverse variance weighted	72	0.345164
ieu-b-7	ebi-a-GCST90001592	Inverse variance weighted	72	0.100784
ieu-b-7	ebi-a-GCST90001593	Inverse variance weighted	72	0.997738
ieu-b-7	ebi-a-GCST90001594	Inverse variance weighted	72	0.290448
ieu-b-7	ebi-a-GCST90001595	Inverse variance weighted	33	0.178236
ieu-b-7	ebi-a-GCST90001596	Inverse variance weighted	72	0.0783763
ieu-b-7	ebi-a-GCST90001597	Inverse variance weighted	72	0.426232
ieu-b-7	ebi-a-GCST90001598	Inverse variance weighted	72	0.0222988
ieu-b-7	ebi-a-GCST90001599	Inverse variance weighted	72	0.119282
ieu-b-7	ebi-a-GCST90001600	Inverse variance weighted	31	0.370136
ieu-b-7	ebi-a-GCST90001601	Inverse variance weighted	72	0.00458621
ieu-b-7	ebi-a-GCST90001602	Inverse variance weighted	72	0.0975072
ieu-b-7	ebi-a-GCST90001603	Inverse variance weighted	72	0.0333651
ieu-b-7	ebi-a-GCST90001604	Inverse variance weighted	72	0.226111
ieu-b-7	ebi-a-GCST90001605	Inverse variance weighted	72	0.32352
ieu-b-7	ebi-a-GCST90001606	Inverse variance weighted	72	0.0671542
ieu-b-7	ebi-a-GCST90001607	Inverse variance weighted	72	0.687248
ieu-b-7	ebi-a-GCST90001608	Inverse variance weighted	72	0.997146
ieu-b-7	ebi-a-GCST90001609	Inverse variance weighted	72	0.0660421
ieu-b-7	ebi-a-GCST90001610	Inverse variance weighted	72	0.200755
ieu-b-7	ebi-a-GCST90001611	Inverse variance weighted	72	0.248504
ieu-b-7	ebi-a-GCST90001612	Inverse variance weighted	72	0.635227
ieu-b-7	ebi-a-GCST90001613	Inverse variance weighted	72	0.210827
ieu-b-7	ebi-a-GCST90001614	Inverse variance weighted	72	0.828385
ieu-b-7	ebi-a-GCST90001615	Inverse variance weighted	72	0.00526519
ieu-b-7	ebi-a-GCST90001616	Inverse variance weighted	72	0.0448593
ieu-b-7	ebi-a-GCST90001617	Inverse variance weighted	72	0.080421
ieu-b-7	ebi-a-GCST90001618	Inverse variance weighted	72	0.00316903
ieu-b-7	ebi-a-GCST90001619	Inverse variance weighted	72	0.0677498
ieu-b-7	ebi-a-GCST90001620	Inverse variance weighted	72	0.135317
ieu-b-7	ebi-a-GCST90001621	Inverse variance weighted	72	0.0391665
ieu-b-7	ebi-a-GCST90001622	Inverse variance weighted	72	0.161783
ieu-b-7	ebi-a-GCST90001623	Inverse variance weighted	72	0.254082
ieu-b-7	ebi-a-GCST90001624	Inverse variance weighted	72	0.00571616
ieu-b-7	ebi-a-GCST90001625	Inverse variance weighted	72	0.144533
ieu-b-7	ebi-a-GCST90001626	Inverse variance weighted	72	0.213156
ieu-b-7	ebi-a-GCST90001627	Inverse variance weighted	72	0.0291287
ieu-b-7	ebi-a-GCST90001628	Inverse variance weighted	72	0.17523
ieu-b-7	ebi-a-GCST90001629	Inverse variance weighted	72	0.272331
ieu-b-7	ebi-a-GCST90001630	Inverse variance weighted	72	0.226774
ieu-b-7	ebi-a-GCST90001631	Inverse variance weighted	72	0.54226
ieu-b-7	ebi-a-GCST90001632	Inverse variance weighted	72	0.638041
ieu-b-7	ebi-a-GCST90001633	Inverse variance weighted	72	0.0926121
ieu-b-7	ebi-a-GCST90001634	Inverse variance weighted	72	0.294272
ieu-b-7	ebi-a-GCST90001635	Inverse variance weighted	72	0.355906
ieu-b-7	ebi-a-GCST90001636	Inverse variance weighted	29	0.284945
ieu-b-7	ebi-a-GCST90001637	Inverse variance weighted	72	0.0932121
ieu-b-7	ebi-a-GCST90001638	Inverse variance weighted	72	0.121769
ieu-b-7	ebi-a-GCST90001639	Inverse variance weighted	72	0.00507653
ieu-b-7	ebi-a-GCST90001640	Inverse variance weighted	45	0.334266
ieu-b-7	ebi-a-GCST90001641	Inverse variance weighted	72	0.0717419
ieu-b-7	ebi-a-GCST90001642	Inverse variance weighted	72	0.0726542
ieu-b-7	ebi-a-GCST90001643	Inverse variance weighted	72	0.283331
ieu-b-7	ebi-a-GCST90001644	Inverse variance weighted	72	0.873739
ieu-b-7	ebi-a-GCST90001645	Inverse variance weighted	72	0.00341492
ieu-b-7	ebi-a-GCST90001646	Inverse variance weighted	72	0.213656
ieu-b-7	ebi-a-GCST90001647	Inverse variance weighted	72	0.126873
ieu-b-7	ebi-a-GCST90001648	Inverse variance weighted	72	0.205489
ieu-b-7	ebi-a-GCST90001649	Inverse variance weighted	72	0.526012
ieu-b-7	ebi-a-GCST90001650	Inverse variance weighted	72	0.893908
ieu-b-7	ebi-a-GCST90001651	Inverse variance weighted	72	0.503016
ieu-b-7	ebi-a-GCST90001652	Inverse variance weighted	72	0.132111
ieu-b-7	ebi-a-GCST90001653	Inverse variance weighted	72	0.145402
ieu-b-7	ebi-a-GCST90001654	Inverse variance weighted	72	0.0293698
ieu-b-7	ebi-a-GCST90001655	Inverse variance weighted	72	0.538075
ieu-b-7	ebi-a-GCST90001656	Inverse variance weighted	72	0.145402
ieu-b-7	ebi-a-GCST90001657	Inverse variance weighted	72	0.111809
ieu-b-7	ebi-a-GCST90001658	Inverse variance weighted	72	0.892593
ieu-b-7	ebi-a-GCST90001659	Inverse variance weighted	72	0.984713
ieu-b-7	ebi-a-GCST90001660	Inverse variance weighted	72	0.371069
ieu-b-7	ebi-a-GCST90001661	Inverse variance weighted	72	0.376626
ieu-b-7	ebi-a-GCST90001662	Inverse variance weighted	72	0.252575
ieu-b-7	ebi-a-GCST90001663	Inverse variance weighted	72	0.131024
ieu-b-7	ebi-a-GCST90001664	Inverse variance weighted	72	0.651577
ieu-b-7	ebi-a-GCST90001665	Inverse variance weighted	72	0.916247
ieu-b-7	ebi-a-GCST90001666	Inverse variance weighted	72	0.223916
ieu-b-7	ebi-a-GCST90001667	Inverse variance weighted	72	0.339132
ieu-b-7	ebi-a-GCST90001668	Inverse variance weighted	72	0.105771
ieu-b-7	ebi-a-GCST90001669	Inverse variance weighted	72	0.996979
ieu-b-7	ebi-a-GCST90001670	Inverse variance weighted	72	0.751014
ieu-b-7	ebi-a-GCST90001671	Inverse variance weighted	72	0.573974
ieu-b-7	ebi-a-GCST90001672	Inverse variance weighted	72	0.427931
ieu-b-7	ebi-a-GCST90001673	Inverse variance weighted	72	0.958099
ieu-b-7	ebi-a-GCST90001674	Inverse variance weighted	72	0.918439
ieu-b-7	ebi-a-GCST90001675	Inverse variance weighted	72	0.589278
ieu-b-7	ebi-a-GCST90001676	Inverse variance weighted	29	0.972715
ieu-b-7	ebi-a-GCST90001677	Inverse variance weighted	72	0.988042
ieu-b-7	ebi-a-GCST90001678	Inverse variance weighted	72	0.486686
ieu-b-7	ebi-a-GCST90001679	Inverse variance weighted	72	0.0448857
ieu-b-7	ebi-a-GCST90001680	Inverse variance weighted	72	0.0871023
ieu-b-7	ebi-a-GCST90001681	Inverse variance weighted	72	0.343137
ieu-b-7	ebi-a-GCST90001682	Inverse variance weighted	72	0.703872
ieu-b-7	ebi-a-GCST90001683	Inverse variance weighted	72	0.841703
ieu-b-7	ebi-a-GCST90001684	Inverse variance weighted	72	0.569992
ieu-b-7	ebi-a-GCST90001685	Inverse variance weighted	72	0.886766
ieu-b-7	ebi-a-GCST90001686	Inverse variance weighted	72	0.970646
ieu-b-7	ebi-a-GCST90001687	Inverse variance weighted	72	0.555128
ieu-b-7	ebi-a-GCST90001688	Inverse variance weighted	72	0.752923
ieu-b-7	ebi-a-GCST90001689	Inverse variance weighted	72	0.434657
ieu-b-7	ebi-a-GCST90001690	Inverse variance weighted	72	0.125024
ieu-b-7	ebi-a-GCST90001691	Inverse variance weighted	72	0.259883
ieu-b-7	ebi-a-GCST90001692	Inverse variance weighted	72	0.428507
ieu-b-7	ebi-a-GCST90001693	Inverse variance weighted	72	0.830436
ieu-b-7	ebi-a-GCST90001694	Inverse variance weighted	72	0.0892971
ieu-b-7	ebi-a-GCST90001695	Inverse variance weighted	72	0.368274
ieu-b-7	ebi-a-GCST90001696	Inverse variance weighted	72	0.322629
ieu-b-7	ebi-a-GCST90001697	Inverse variance weighted	72	0.479583
ieu-b-7	ebi-a-GCST90001698	Inverse variance weighted	72	0.400847
ieu-b-7	ebi-a-GCST90001699	Inverse variance weighted	72	0.29461
ieu-b-7	ebi-a-GCST90001700	Inverse variance weighted	72	0.472904
ieu-b-7	ebi-a-GCST90001701	Inverse variance weighted	72	0.42805
ieu-b-7	ebi-a-GCST90001702	Inverse variance weighted	72	0.684957
ieu-b-7	ebi-a-GCST90001703	Inverse variance weighted	72	0.922975
ieu-b-7	ebi-a-GCST90001704	Inverse variance weighted	72	0.805398
ieu-b-7	ebi-a-GCST90001705	Inverse variance weighted	72	0.815749
ieu-b-7	ebi-a-GCST90001706	Inverse variance weighted	72	0.222457
ieu-b-7	ebi-a-GCST90001707	Inverse variance weighted	72	0.130046
ieu-b-7	ebi-a-GCST90001708	Inverse variance weighted	72	0.551374
ieu-b-7	ebi-a-GCST90001709	Inverse variance weighted	72	0.731758
ieu-b-7	ebi-a-GCST90001710	Inverse variance weighted	72	0.996358
ieu-b-7	ebi-a-GCST90001711	Inverse variance weighted	72	0.970829
ieu-b-7	ebi-a-GCST90001712	Inverse variance weighted	72	0.689253
ieu-b-7	ebi-a-GCST90001713	Inverse variance weighted	72	0.08798
ieu-b-7	ebi-a-GCST90001714	Inverse variance weighted	30	0.240255
ieu-b-7	ebi-a-GCST90001715	Inverse variance weighted	72	0.833098
ieu-b-7	ebi-a-GCST90001716	Inverse variance weighted	72	0.79095
ieu-b-7	ebi-a-GCST90001717	Inverse variance weighted	72	0.78742
ieu-b-7	ebi-a-GCST90001718	Inverse variance weighted	72	0.872587
ieu-b-7	ebi-a-GCST90001719	Inverse variance weighted	72	0.815324
ieu-b-7	ebi-a-GCST90001720	Inverse variance weighted	72	0.63645
ieu-b-7	ebi-a-GCST90001721	Inverse variance weighted	72	0.385299
ieu-b-7	ebi-a-GCST90001722	Inverse variance weighted	72	0.446514
ieu-b-7	ebi-a-GCST90001723	Inverse variance weighted	72	0.827332
ieu-b-7	ebi-a-GCST90001724	Inverse variance weighted	72	0.736157
ieu-b-7	ebi-a-GCST90001725	Inverse variance weighted	72	0.452926
ieu-b-7	ebi-a-GCST90001726	Inverse variance weighted	72	0.206594
ieu-b-7	ebi-a-GCST90001727	Inverse variance weighted	72	0.355227
ieu-b-7	ebi-a-GCST90001728	Inverse variance weighted	72	0.397678
ieu-b-7	ebi-a-GCST90001729	Inverse variance weighted	72	0.409638
ieu-b-7	ebi-a-GCST90001730	Inverse variance weighted	72	0.767037
ieu-b-7	ebi-a-GCST90001731	Inverse variance weighted	72	0.590869
ieu-b-7	ebi-a-GCST90001732	Inverse variance weighted	72	0.407665
ieu-b-7	ebi-a-GCST90001733	Inverse variance weighted	72	0.728217
ieu-b-7	ebi-a-GCST90001734	Inverse variance weighted	72	0.285193
ieu-b-7	ebi-a-GCST90001735	Inverse variance weighted	72	0.605583
ieu-b-7	ebi-a-GCST90001736	Inverse variance weighted	72	0.9931
ieu-b-7	ebi-a-GCST90001737	Inverse variance weighted	72	0.936663
ieu-b-7	ebi-a-GCST90001738	Inverse variance weighted	72	0.778683
ieu-b-7	ebi-a-GCST90001739	Inverse variance weighted	72	0.93402
ieu-b-7	ebi-a-GCST90001740	Inverse variance weighted	72	0.870884
ieu-b-7	ebi-a-GCST90001741	Inverse variance weighted	72	0.40705
ieu-b-7	ebi-a-GCST90001742	Inverse variance weighted	72	0.216944
ieu-b-7	ebi-a-GCST90001743	Inverse variance weighted	72	0.536137
ieu-b-7	ebi-a-GCST90001744	Inverse variance weighted	72	0.442125
ieu-b-7	ebi-a-GCST90001745	Inverse variance weighted	72	0.892361
ieu-b-7	ebi-a-GCST90001746	Inverse variance weighted	72	0.575632
ieu-b-7	ebi-a-GCST90001747	Inverse variance weighted	72	0.292883
ieu-b-7	ebi-a-GCST90001748	Inverse variance weighted	72	0.269415
ieu-b-7	ebi-a-GCST90001749	Inverse variance weighted	72	0.573734
ieu-b-7	ebi-a-GCST90001750	Inverse variance weighted	72	0.65604
ieu-b-7	ebi-a-GCST90001751	Inverse variance weighted	72	0.927514
ieu-b-7	ebi-a-GCST90001752	Inverse variance weighted	72	0.201343
ieu-b-7	ebi-a-GCST90001753	Inverse variance weighted	72	0.588897
ieu-b-7	ebi-a-GCST90001754	Inverse variance weighted	63	0.841634
ieu-b-7	ebi-a-GCST90001755	Inverse variance weighted	72	0.643426
ieu-b-7	ebi-a-GCST90001756	Inverse variance weighted	72	0.591667
ieu-b-7	ebi-a-GCST90001757	Inverse variance weighted	72	0.567047
ieu-b-7	ebi-a-GCST90001758	Inverse variance weighted	72	0.73298
ieu-b-7	ebi-a-GCST90001759	Inverse variance weighted	72	0.710741
ieu-b-7	ebi-a-GCST90001760	Inverse variance weighted	72	0.1917
ieu-b-7	ebi-a-GCST90001761	Inverse variance weighted	72	0.879
ieu-b-7	ebi-a-GCST90001762	Inverse variance weighted	72	0.268768
ieu-b-7	ebi-a-GCST90001763	Inverse variance weighted	72	0.607394
ieu-b-7	ebi-a-GCST90001764	Inverse variance weighted	28	0.584127
ieu-b-7	ebi-a-GCST90001765	Inverse variance weighted	72	0.627026
ieu-b-7	ebi-a-GCST90001766	Inverse variance weighted	72	0.20714
ieu-b-7	ebi-a-GCST90001767	Inverse variance weighted	72	0.760079
ieu-b-7	ebi-a-GCST90001768	Inverse variance weighted	72	0.852036
ieu-b-7	ebi-a-GCST90001769	Inverse variance weighted	72	0.264125
ieu-b-7	ebi-a-GCST90001770	Inverse variance weighted	29	0.666213
ieu-b-7	ebi-a-GCST90001771	Inverse variance weighted	72	0.817743
ieu-b-7	ebi-a-GCST90001772	Inverse variance weighted	72	0.802083
ieu-b-7	ebi-a-GCST90001773	Inverse variance weighted	72	0.301449
ieu-b-7	ebi-a-GCST90001774	Inverse variance weighted	72	0.375362
ieu-b-7	ebi-a-GCST90001775	Inverse variance weighted	72	0.382527
ieu-b-7	ebi-a-GCST90001776	Inverse variance weighted	72	0.82507
ieu-b-7	ebi-a-GCST90001777	Inverse variance weighted	72	0.611426
ieu-b-7	ebi-a-GCST90001778	Inverse variance weighted	72	0.781639
ieu-b-7	ebi-a-GCST90001779	Inverse variance weighted	72	0.361715
ieu-b-7	ebi-a-GCST90001780	Inverse variance weighted	72	0.34186
ieu-b-7	ebi-a-GCST90001781	Inverse variance weighted	72	0.451855
ieu-b-7	ebi-a-GCST90001782	Inverse variance weighted	72	0.725405
ieu-b-7	ebi-a-GCST90001783	Inverse variance weighted	72	0.844856
ieu-b-7	ebi-a-GCST90001784	Inverse variance weighted	72	0.353369
ieu-b-7	ebi-a-GCST90001785	Inverse variance weighted	72	0.725596
ieu-b-7	ebi-a-GCST90001786	Inverse variance weighted	72	0.710756
ieu-b-7	ebi-a-GCST90001787	Inverse variance weighted	72	0.47947
ieu-b-7	ebi-a-GCST90001788	Inverse variance weighted	72	0.22634
ieu-b-7	ebi-a-GCST90001789	Inverse variance weighted	72	0.906748
ieu-b-7	ebi-a-GCST90001790	Inverse variance weighted	72	0.506914
ieu-b-7	ebi-a-GCST90001791	Inverse variance weighted	72	0.653881
ieu-b-7	ebi-a-GCST90001792	Inverse variance weighted	72	0.929747
ieu-b-7	ebi-a-GCST90001793	Inverse variance weighted	72	0.847775
ieu-b-7	ebi-a-GCST90001794	Inverse variance weighted	72	0.371418
ieu-b-7	ebi-a-GCST90001795	Inverse variance weighted	72	0.845827
ieu-b-7	ebi-a-GCST90001796	Inverse variance weighted	72	0.846297
ieu-b-7	ebi-a-GCST90001797	Inverse variance weighted	72	0.975311
ieu-b-7	ebi-a-GCST90001798	Inverse variance weighted	72	0.528521
ieu-b-7	ebi-a-GCST90001799	Inverse variance weighted	72	0.324682
ieu-b-7	ebi-a-GCST90001800	Inverse variance weighted	72	0.308347
ieu-b-7	ebi-a-GCST90001801	Inverse variance weighted	72	0.497387
ieu-b-7	ebi-a-GCST90001802	Inverse variance weighted	72	0.991255
ieu-b-7	ebi-a-GCST90001803	Inverse variance weighted	72	0.899704
ieu-b-7	ebi-a-GCST90001804	Inverse variance weighted	72	0.895515
ieu-b-7	ebi-a-GCST90001805	Inverse variance weighted	72	0.996921
ieu-b-7	ebi-a-GCST90001806	Inverse variance weighted	72	0.346208
ieu-b-7	ebi-a-GCST90001807	Inverse variance weighted	72	0.347898
ieu-b-7	ebi-a-GCST90001808	Inverse variance weighted	72	0.738448
ieu-b-7	ebi-a-GCST90001809	Inverse variance weighted	72	0.847074
ieu-b-7	ebi-a-GCST90001810	Inverse variance weighted	72	0.521361
ieu-b-7	ebi-a-GCST90001811	Inverse variance weighted	72	0.362376
ieu-b-7	ebi-a-GCST90001812	Inverse variance weighted	72	0.848447
ieu-b-7	ebi-a-GCST90001813	Inverse variance weighted	72	0.569762
ieu-b-7	ebi-a-GCST90001814	Inverse variance weighted	72	0.99563
ieu-b-7	ebi-a-GCST90001815	Inverse variance weighted	72	0.594517
ieu-b-7	ebi-a-GCST90001816	Inverse variance weighted	72	0.489501
ieu-b-7	ebi-a-GCST90001817	Inverse variance weighted	72	0.968455
ieu-b-7	ebi-a-GCST90001818	Inverse variance weighted	72	0.158409
ieu-b-7	ebi-a-GCST90001819	Inverse variance weighted	72	0.362991
ieu-b-7	ebi-a-GCST90001820	Inverse variance weighted	72	0.44459
ieu-b-7	ebi-a-GCST90001821	Inverse variance weighted	72	0.503415
ieu-b-7	ebi-a-GCST90001822	Inverse variance weighted	72	0.673393
ieu-b-7	ebi-a-GCST90001823	Inverse variance weighted	72	0.167943
ieu-b-7	ebi-a-GCST90001824	Inverse variance weighted	72	0.935209
ieu-b-7	ebi-a-GCST90001825	Inverse variance weighted	72	0.753758
ieu-b-7	ebi-a-GCST90001826	Inverse variance weighted	72	0.427597
ieu-b-7	ebi-a-GCST90001827	Inverse variance weighted	72	0.997564
ieu-b-7	ebi-a-GCST90001828	Inverse variance weighted	72	0.638719
ieu-b-7	ebi-a-GCST90001829	Inverse variance weighted	72	0.832963
ieu-b-7	ebi-a-GCST90001830	Inverse variance weighted	65	0.426335
ieu-b-7	ebi-a-GCST90001831	Inverse variance weighted	72	0.82604
ieu-b-7	ebi-a-GCST90001832	Inverse variance weighted	72	0.518485
ieu-b-7	ebi-a-GCST90001833	Inverse variance weighted	72	0.572411
ieu-b-7	ebi-a-GCST90001834	Inverse variance weighted	66	0.320184
ieu-b-7	ebi-a-GCST90001835	Inverse variance weighted	72	0.626767
ieu-b-7	ebi-a-GCST90001836	Inverse variance weighted	72	0.502012
ieu-b-7	ebi-a-GCST90001837	Inverse variance weighted	72	0.759397
ieu-b-7	ebi-a-GCST90001838	Inverse variance weighted	72	0.720797
ieu-b-7	ebi-a-GCST90001839	Inverse variance weighted	72	0.513466
ieu-b-7	ebi-a-GCST90001840	Inverse variance weighted	72	0.246755
ieu-b-7	ebi-a-GCST90001841	Inverse variance weighted	65	0.919875
ieu-b-7	ebi-a-GCST90001842	Inverse variance weighted	72	0.545987
ieu-b-7	ebi-a-GCST90001843	Inverse variance weighted	72	0.810327
ieu-b-7	ebi-a-GCST90001844	Inverse variance weighted	70	0.843985
ieu-b-7	ebi-a-GCST90001845	Inverse variance weighted	72	0.869356
ieu-b-7	ebi-a-GCST90001846	Inverse variance weighted	72	0.30074
ieu-b-7	ebi-a-GCST90001847	Inverse variance weighted	72	0.322218
ieu-b-7	ebi-a-GCST90001848	Inverse variance weighted	72	0.340629
ieu-b-7	ebi-a-GCST90001849	Inverse variance weighted	72	0.653594
ieu-b-7	ebi-a-GCST90001850	Inverse variance weighted	72	0.111312
ieu-b-7	ebi-a-GCST90001851	Inverse variance weighted	72	0.804571
ieu-b-7	ebi-a-GCST90001852	Inverse variance weighted	72	0.78576
ieu-b-7	ebi-a-GCST90001853	Inverse variance weighted	72	0.636548
ieu-b-7	ebi-a-GCST90001854	Inverse variance weighted	72	0.900181
ieu-b-7	ebi-a-GCST90001855	Inverse variance weighted	72	0.503213
ieu-b-7	ebi-a-GCST90001856	Inverse variance weighted	72	0.779184
ieu-b-7	ebi-a-GCST90001857	Inverse variance weighted	72	0.624299
ieu-b-7	ebi-a-GCST90001858	Inverse variance weighted	72	0.977197
ieu-b-7	ebi-a-GCST90001859	Inverse variance weighted	72	0.877656
ieu-b-7	ebi-a-GCST90001860	Inverse variance weighted	72	0.951547
ieu-b-7	ebi-a-GCST90001861	Inverse variance weighted	72	0.968848
ieu-b-7	ebi-a-GCST90001862	Inverse variance weighted	72	0.111739
ieu-b-7	ebi-a-GCST90001863	Inverse variance weighted	72	0.491746
ieu-b-7	ebi-a-GCST90001864	Inverse variance weighted	72	0.843833
ieu-b-7	ebi-a-GCST90001865	Inverse variance weighted	72	0.236986
ieu-b-7	ebi-a-GCST90001866	Inverse variance weighted	72	0.982259
ieu-b-7	ebi-a-GCST90001867	Inverse variance weighted	72	0.808994
ieu-b-7	ebi-a-GCST90001868	Inverse variance weighted	29	0.5608
ieu-b-7	ebi-a-GCST90001869	Inverse variance weighted	72	0.984956
ieu-b-7	ebi-a-GCST90001870	Inverse variance weighted	72	0.213559
ieu-b-7	ebi-a-GCST90001871	Inverse variance weighted	69	0.357977
ieu-b-7	ebi-a-GCST90001872	Inverse variance weighted	69	0.706175
ieu-b-7	ebi-a-GCST90001873	Inverse variance weighted	69	0.862782
ieu-b-7	ebi-a-GCST90001874	Inverse variance weighted	69	0.166788
ieu-b-7	ebi-a-GCST90001875	Inverse variance weighted	69	0.344585
ieu-b-7	ebi-a-GCST90001876	Inverse variance weighted	69	0.319647
ieu-b-7	ebi-a-GCST90001877	Inverse variance weighted	69	0.122399
ieu-b-7	ebi-a-GCST90001878	Inverse variance weighted	69	0.808587
ieu-b-7	ebi-a-GCST90001879	Inverse variance weighted	69	0.417458
ieu-b-7	ebi-a-GCST90001880	Inverse variance weighted	69	0.454073
ieu-b-7	ebi-a-GCST90001881	Inverse variance weighted	69	0.261295
ieu-b-7	ebi-a-GCST90001882	Inverse variance weighted	69	0.90721
ieu-b-7	ebi-a-GCST90001883	Inverse variance weighted	72	0.200085
ieu-b-7	ebi-a-GCST90001884	Inverse variance weighted	72	0.0539701
ieu-b-7	ebi-a-GCST90001885	Inverse variance weighted	72	0.497121
ieu-b-7	ebi-a-GCST90001886	Inverse variance weighted	72	0.14291
ieu-b-7	ebi-a-GCST90001887	Inverse variance weighted	72	0.610438
ieu-b-7	ebi-a-GCST90001888	Inverse variance weighted	72	0.172963
ieu-b-7	ebi-a-GCST90001889	Inverse variance weighted	72	0.131834
ieu-b-7	ebi-a-GCST90001890	Inverse variance weighted	68	0.642427
ieu-b-7	ebi-a-GCST90001891	Inverse variance weighted	72	0.982438
ieu-b-7	ebi-a-GCST90001892	Inverse variance weighted	72	0.120685
ieu-b-7	ebi-a-GCST90001893	Inverse variance weighted	72	0.525072
ieu-b-7	ebi-a-GCST90001894	Inverse variance weighted	72	0.87266
ieu-b-7	ebi-a-GCST90001895	Inverse variance weighted	7	0.173485
ieu-b-7	ebi-a-GCST90001896	Inverse variance weighted	72	0.9729
ieu-b-7	ebi-a-GCST90001897	Inverse variance weighted	72	0.782037
ieu-b-7	ebi-a-GCST90001898	Inverse variance weighted	72	0.833679
ieu-b-7	ebi-a-GCST90001899	Inverse variance weighted	72	0.135256
ieu-b-7	ebi-a-GCST90001900	Inverse variance weighted	29	0.134146
ieu-b-7	ebi-a-GCST90001901	Inverse variance weighted	72	0.994927
ieu-b-7	ebi-a-GCST90001902	Inverse variance weighted	72	0.0626125
ieu-b-7	ebi-a-GCST90001903	Inverse variance weighted	72	0.80623
ieu-b-7	ebi-a-GCST90001904	Inverse variance weighted	72	0.568793
ieu-b-7	ebi-a-GCST90001905	Inverse variance weighted	72	0.746309
ieu-b-7	ebi-a-GCST90001906	Inverse variance weighted	72	0.705473
ieu-b-7	ebi-a-GCST90001907	Inverse variance weighted	72	0.420568
ieu-b-7	ebi-a-GCST90001908	Inverse variance weighted	72	0.69299
ieu-b-7	ebi-a-GCST90001909	Inverse variance weighted	72	0.331888
ieu-b-7	ebi-a-GCST90001910	Inverse variance weighted	72	0.024529
ieu-b-7	ebi-a-GCST90001911	Inverse variance weighted	72	0.0652235
ieu-b-7	ebi-a-GCST90001912	Inverse variance weighted	72	0.238366
ieu-b-7	ebi-a-GCST90001913	Inverse variance weighted	72	0.995259
ieu-b-7	ebi-a-GCST90001914	Inverse variance weighted	72	0.200661
ieu-b-7	ebi-a-GCST90001915	Inverse variance weighted	72	0.341407
ieu-b-7	ebi-a-GCST90001916	Inverse variance weighted	72	0.520866
ieu-b-7	ebi-a-GCST90001917	Inverse variance weighted	72	0.286777
ieu-b-7	ebi-a-GCST90001918	Inverse variance weighted	72	0.394885
ieu-b-7	ebi-a-GCST90001919	Inverse variance weighted	72	0.170045
ieu-b-7	ebi-a-GCST90001920	Inverse variance weighted	72	0.720135
ieu-b-7	ebi-a-GCST90001921	Inverse variance weighted	72	0.831754
ieu-b-7	ebi-a-GCST90001922	Inverse variance weighted	72	0.118843
ieu-b-7	ebi-a-GCST90001923	Inverse variance weighted	72	0.175348
ieu-b-7	ebi-a-GCST90001924	Inverse variance weighted	72	0.681168
ieu-b-7	ebi-a-GCST90001925	Inverse variance weighted	72	0.716736
ieu-b-7	ebi-a-GCST90001926	Inverse variance weighted	72	0.174112
ieu-b-7	ebi-a-GCST90001927	Inverse variance weighted	72	0.274315
ieu-b-7	ebi-a-GCST90001928	Inverse variance weighted	72	0.342721
ieu-b-7	ebi-a-GCST90001929	Inverse variance weighted	72	0.845524
ieu-b-7	ebi-a-GCST90001930	Inverse variance weighted	72	0.134553
ieu-b-7	ebi-a-GCST90001931	Inverse variance weighted	29	0.119257
ieu-b-7	ebi-a-GCST90001932	Inverse variance weighted	72	0.68276
ieu-b-7	ebi-a-GCST90001933	Inverse variance weighted	72	0.0664959
ieu-b-7	ebi-a-GCST90001934	Inverse variance weighted	72	0.506095
ieu-b-7	ebi-a-GCST90001935	Inverse variance weighted	72	0.891474
ieu-b-7	ebi-a-GCST90001936	Inverse variance weighted	72	0.853767
ieu-b-7	ebi-a-GCST90001937	Inverse variance weighted	72	0.392378
ieu-b-7	ebi-a-GCST90001938	Inverse variance weighted	72	0.0318586
ieu-b-7	ebi-a-GCST90001939	Inverse variance weighted	72	0.334456
ieu-b-7	ebi-a-GCST90001940	Inverse variance weighted	72	0.902307
ieu-b-7	ebi-a-GCST90001941	Inverse variance weighted	72	0.357589
ieu-b-7	ebi-a-GCST90001942	Inverse variance weighted	72	0.11582
ieu-b-7	ebi-a-GCST90001943	Inverse variance weighted	72	0.761468
ieu-b-7	ebi-a-GCST90001944	Inverse variance weighted	72	0.792477
ieu-b-7	ebi-a-GCST90001945	Inverse variance weighted	72	0.783694
ieu-b-7	ebi-a-GCST90001946	Inverse variance weighted	72	0.115039
ieu-b-7	ebi-a-GCST90001947	Inverse variance weighted	72	0.185852
ieu-b-7	ebi-a-GCST90001948	Inverse variance weighted	72	0.170954
ieu-b-7	ebi-a-GCST90001949	Inverse variance weighted	72	0.122119
ieu-b-7	ebi-a-GCST90001950	Inverse variance weighted	72	0.0183378
ieu-b-7	ebi-a-GCST90001951	Inverse variance weighted	72	0.222091
ieu-b-7	ebi-a-GCST90001952	Inverse variance weighted	72	0.083733
ieu-b-7	ebi-a-GCST90001953	Inverse variance weighted	72	0.0919043
ieu-b-7	ebi-a-GCST90001954	Inverse variance weighted	72	0.0815207
ieu-b-7	ebi-a-GCST90001955	Inverse variance weighted	72	0.0376267
ieu-b-7	ebi-a-GCST90001956	Inverse variance weighted	72	0.181306
ieu-b-7	ebi-a-GCST90001957	Inverse variance weighted	72	0.111838
ieu-b-7	ebi-a-GCST90001958	Inverse variance weighted	72	0.0995339
ieu-b-7	ebi-a-GCST90001959	Inverse variance weighted	72	0.839752
ieu-b-7	ebi-a-GCST90001960	Inverse variance weighted	72	0.0533667
ieu-b-7	ebi-a-GCST90001961	Inverse variance weighted	72	0.503355
ieu-b-7	ebi-a-GCST90001962	Inverse variance weighted	29	0.340659
ieu-b-7	ebi-a-GCST90001963	Inverse variance weighted	72	0.916138
ieu-b-7	ebi-a-GCST90001964	Inverse variance weighted	72	0.118086
ieu-b-7	ebi-a-GCST90001965	Inverse variance weighted	72	0.557993
ieu-b-7	ebi-a-GCST90001966	Inverse variance weighted	72	0.65542
ieu-b-7	ebi-a-GCST90001967	Inverse variance weighted	72	0.173532
ieu-b-7	ebi-a-GCST90001968	Inverse variance weighted	72	0.771025
ieu-b-7	ebi-a-GCST90001969	Inverse variance weighted	72	0.499225
ieu-b-7	ebi-a-GCST90001970	Inverse variance weighted	72	0.398745
ieu-b-7	ebi-a-GCST90001971	Inverse variance weighted	72	0.348687
ieu-b-7	ebi-a-GCST90001972	Inverse variance weighted	72	0.440842
ieu-b-7	ebi-a-GCST90001973	Inverse variance weighted	72	0.688652
ieu-b-7	ebi-a-GCST90001974	Inverse variance weighted	72	0.959821
ieu-b-7	ebi-a-GCST90001975	Inverse variance weighted	72	0.616709
ieu-b-7	ebi-a-GCST90001976	Inverse variance weighted	72	0.965672
ieu-b-7	ebi-a-GCST90001977	Inverse variance weighted	72	0.518063
ieu-b-7	ebi-a-GCST90001978	Inverse variance weighted	72	0.21242
ieu-b-7	ebi-a-GCST90001979	Inverse variance weighted	72	0.707658
ieu-b-7	ebi-a-GCST90001980	Inverse variance weighted	72	0.970142
ieu-b-7	ebi-a-GCST90001981	Inverse variance weighted	72	0.0862761
ieu-b-7	ebi-a-GCST90001982	Inverse variance weighted	72	0.469993
ieu-b-7	ebi-a-GCST90001983	Inverse variance weighted	72	0.424963
ieu-b-7	ebi-a-GCST90001984	Inverse variance weighted	72	0.78879
ieu-b-7	ebi-a-GCST90001985	Inverse variance weighted	72	0.891104
ieu-b-7	ebi-a-GCST90001986	Inverse variance weighted	72	0.534936
ieu-b-7	ebi-a-GCST90001987	Inverse variance weighted	72	0.365472
ieu-b-7	ebi-a-GCST90001988	Inverse variance weighted	72	0.919255
ieu-b-7	ebi-a-GCST90001989	Inverse variance weighted	72	0.637956
ieu-b-7	ebi-a-GCST90001990	Inverse variance weighted	72	0.937217
ieu-b-7	ebi-a-GCST90001991	Inverse variance weighted	72	0.913474
ieu-b-7	ebi-a-GCST90001992	Inverse variance weighted	72	0.0227006
ieu-b-7	ebi-a-GCST90001993	Inverse variance weighted	72	0.879578
ieu-b-7	ebi-a-GCST90001994	Inverse variance weighted	72	0.21452
ieu-b-7	ebi-a-GCST90001995	Inverse variance weighted	72	0.451763
ieu-b-7	ebi-a-GCST90001996	Inverse variance weighted	72	0.66592
ieu-b-7	ebi-a-GCST90001997	Inverse variance weighted	72	0.268041
ieu-b-7	ebi-a-GCST90001998	Inverse variance weighted	72	0.173537
ieu-b-7	ebi-a-GCST90001999	Inverse variance weighted	72	0.796167
ieu-b-7	ebi-a-GCST90002000	Inverse variance weighted	72	0.714028
ieu-b-7	ebi-a-GCST90002001	Inverse variance weighted	72	0.569004
ieu-b-7	ebi-a-GCST90002002	Inverse variance weighted	72	0.900334
ieu-b-7	ebi-a-GCST90002003	Inverse variance weighted	72	0.853171
ieu-b-7	ebi-a-GCST90002004	Inverse variance weighted	72	0.208927
ieu-b-7	ebi-a-GCST90002005	Inverse variance weighted	72	0.802307
ieu-b-7	ebi-a-GCST90002006	Inverse variance weighted	72	0.604915
ieu-b-7	ebi-a-GCST90002007	Inverse variance weighted	72	0.765193
ieu-b-7	ebi-a-GCST90002008	Inverse variance weighted	72	0.132767
ieu-b-7	ebi-a-GCST90002009	Inverse variance weighted	72	0.290429
ieu-b-7	ebi-a-GCST90002010	Inverse variance weighted	72	0.984505
ieu-b-7	ebi-a-GCST90002011	Inverse variance weighted	63	0.80878
ieu-b-7	ebi-a-GCST90002012	Inverse variance weighted	72	0.982217
ieu-b-7	ebi-a-GCST90002013	Inverse variance weighted	72	0.435456
ieu-b-7	ebi-a-GCST90002014	Inverse variance weighted	72	0.409357
ieu-b-7	ebi-a-GCST90002015	Inverse variance weighted	72	0.538085
ieu-b-7	ebi-a-GCST90002016	Inverse variance weighted	72	0.54136
ieu-b-7	ebi-a-GCST90002017	Inverse variance weighted	72	0.881243
ieu-b-7	ebi-a-GCST90002018	Inverse variance weighted	72	0.0751088
ieu-b-7	ebi-a-GCST90002019	Inverse variance weighted	72	0.176814
ieu-b-7	ebi-a-GCST90002020	Inverse variance weighted	72	0.163699
ieu-b-7	ebi-a-GCST90002021	Inverse variance weighted	72	0.0321321
ieu-b-7	ebi-a-GCST90002022	Inverse variance weighted	72	0.486395
ieu-b-7	ebi-a-GCST90002023	Inverse variance weighted	72	0.802069
ieu-b-7	ebi-a-GCST90002024	Inverse variance weighted	72	0.544736
ieu-b-7	ebi-a-GCST90002025	Inverse variance weighted	72	0.761998
ieu-b-7	ebi-a-GCST90002026	Inverse variance weighted	72	0.24381
ieu-b-7	ebi-a-GCST90002027	Inverse variance weighted	72	0.740662
ieu-b-7	ebi-a-GCST90002028	Inverse variance weighted	72	0.0315107
ieu-b-7	ebi-a-GCST90002029	Inverse variance weighted	72	0.676866
ieu-b-7	ebi-a-GCST90002030	Inverse variance weighted	72	0.897359
ieu-b-7	ebi-a-GCST90002031	Inverse variance weighted	72	0.494958
ieu-b-7	ebi-a-GCST90002032	Inverse variance weighted	72	0.841082
ieu-b-7	ebi-a-GCST90002033	Inverse variance weighted	72	0.0464018
ieu-b-7	ebi-a-GCST90002034	Inverse variance weighted	72	0.471529
ieu-b-7	ebi-a-GCST90002035	Inverse variance weighted	72	0.284852
ieu-b-7	ebi-a-GCST90002036	Inverse variance weighted	72	0.213336
ieu-b-7	ebi-a-GCST90002037	Inverse variance weighted	72	0.660215
ieu-b-7	ebi-a-GCST90002038	Inverse variance weighted	72	0.675168
ieu-b-7	ebi-a-GCST90002039	Inverse variance weighted	72	0.264669
ieu-b-7	ebi-a-GCST90002040	Inverse variance weighted	72	0.563635
ieu-b-7	ebi-a-GCST90002041	Inverse variance weighted	72	0.067013
ieu-b-7	ebi-a-GCST90002042	Inverse variance weighted	72	0.379412
ieu-b-7	ebi-a-GCST90002043	Inverse variance weighted	72	0.853345
ieu-b-7	ebi-a-GCST90002044	Inverse variance weighted	72	0.685259
ieu-b-7	ebi-a-GCST90002045	Inverse variance weighted	72	0.849331
ieu-b-7	ebi-a-GCST90002046	Inverse variance weighted	72	0.461683
ieu-b-7	ebi-a-GCST90002047	Inverse variance weighted	72	0.653202
ieu-b-7	ebi-a-GCST90002048	Inverse variance weighted	72	0.489075
ieu-b-7	ebi-a-GCST90002049	Inverse variance weighted	72	0.287424
ieu-b-7	ebi-a-GCST90002050	Inverse variance weighted	72	0.541987
ieu-b-7	ebi-a-GCST90002051	Inverse variance weighted	72	0.408928
ieu-b-7	ebi-a-GCST90002052	Inverse variance weighted	72	0.285242
ieu-b-7	ebi-a-GCST90002053	Inverse variance weighted	72	0.631834
ieu-b-7	ebi-a-GCST90002054	Inverse variance weighted	72	0.463314
ieu-b-7	ebi-a-GCST90002055	Inverse variance weighted	72	0.764736
ieu-b-7	ebi-a-GCST90002056	Inverse variance weighted	72	0.591167
ieu-b-7	ebi-a-GCST90002057	Inverse variance weighted	72	0.785649
ieu-b-7	ebi-a-GCST90002058	Inverse variance weighted	72	0.724161
ieu-b-7	ebi-a-GCST90002059	Inverse variance weighted	72	0.433565
ieu-b-7	ebi-a-GCST90002060	Inverse variance weighted	72	0.549464
ieu-b-7	ebi-a-GCST90002061	Inverse variance weighted	72	0.310187
ieu-b-7	ebi-a-GCST90002062	Inverse variance weighted	72	0.826343
ieu-b-7	ebi-a-GCST90002063	Inverse variance weighted	72	0.659266
ieu-b-7	ebi-a-GCST90002064	Inverse variance weighted	72	0.937684
ieu-b-7	ebi-a-GCST90002065	Inverse variance weighted	72	0.251866
ieu-b-7	ebi-a-GCST90002066	Inverse variance weighted	72	0.727903
ieu-b-7	ebi-a-GCST90002067	Inverse variance weighted	72	0.517734
ieu-b-7	ebi-a-GCST90002068	Inverse variance weighted	72	0.803088
ieu-b-7	ebi-a-GCST90002069	Inverse variance weighted	72	0.90797
ieu-b-7	ebi-a-GCST90002070	Inverse variance weighted	72	0.609447
ieu-b-7	ebi-a-GCST90002071	Inverse variance weighted	72	0.552793
ieu-b-7	ebi-a-GCST90002072	Inverse variance weighted	72	0.108917
ieu-b-7	ebi-a-GCST90002073	Inverse variance weighted	72	0.000403451
ieu-b-7	ebi-a-GCST90002074	Inverse variance weighted	72	0.00272556
ieu-b-7	ebi-a-GCST90002075	Inverse variance weighted	72	0.783793
ieu-b-7	ebi-a-GCST90002076	Inverse variance weighted	72	0.429469
ieu-b-7	ebi-a-GCST90002077	Inverse variance weighted	72	0.213813
ieu-b-7	ebi-a-GCST90002078	Inverse variance weighted	72	0.822571
ieu-b-7	ebi-a-GCST90002079	Inverse variance weighted	72	0.237199
ieu-b-7	ebi-a-GCST90002080	Inverse variance weighted	72	0.44408
ieu-b-7	ebi-a-GCST90002081	Inverse variance weighted	72	0.704256
ieu-b-7	ebi-a-GCST90002082	Inverse variance weighted	72	0.792308
ieu-b-7	ebi-a-GCST90002083	Inverse variance weighted	72	0.48269
ieu-b-7	ebi-a-GCST90002084	Inverse variance weighted	72	0.53912
ieu-b-7	ebi-a-GCST90002085	Inverse variance weighted	72	0.988374
ieu-b-7	ebi-a-GCST90002086	Inverse variance weighted	72	0.238932
ieu-b-7	ebi-a-GCST90002087	Inverse variance weighted	72	0.421577
ieu-b-7	ebi-a-GCST90002088	Inverse variance weighted	72	0.261215
ieu-b-7	ebi-a-GCST90002089	Inverse variance weighted	72	0.318795
ieu-b-7	ebi-a-GCST90002090	Inverse variance weighted	72	0.838551
ieu-b-7	ebi-a-GCST90002091	Inverse variance weighted	72	0.492951
ieu-b-7	ebi-a-GCST90002092	Inverse variance weighted	30	0.392503
ieu-b-7	ebi-a-GCST90002093	Inverse variance weighted	72	0.979918
ieu-b-7	ebi-a-GCST90002094	Inverse variance weighted	72	0.560852
ieu-b-7	ebi-a-GCST90002095	Inverse variance weighted	72	0.43294
ieu-b-7	ebi-a-GCST90002096	Inverse variance weighted	72	0.496082
ieu-b-7	ebi-a-GCST90002097	Inverse variance weighted	72	0.923081
ieu-b-7	ebi-a-GCST90002098	Inverse variance weighted	72	0.1401
ieu-b-7	ebi-a-GCST90002099	Inverse variance weighted	72	0.375816
ieu-b-7	ebi-a-GCST90002100	Inverse variance weighted	72	0.0954951
ieu-b-7	ebi-a-GCST90002101	Inverse variance weighted	72	0.0215717
ieu-b-7	ebi-a-GCST90002102	Inverse variance weighted	72	0.63534
ieu-b-7	ebi-a-GCST90002103	Inverse variance weighted	29	0.0237635
ieu-b-7	ebi-a-GCST90002104	Inverse variance weighted	72	0.423717
ieu-b-7	ebi-a-GCST90002105	Inverse variance weighted	72	0.182091
ieu-b-7	ebi-a-GCST90002106	Inverse variance weighted	72	0.206672
ieu-b-7	ebi-a-GCST90002107	Inverse variance weighted	29	0.856342
ieu-b-7	ebi-a-GCST90002108	Inverse variance weighted	72	0.284316
ieu-b-7	ebi-a-GCST90002109	Inverse variance weighted	72	0.120645
ieu-b-7	ebi-a-GCST90002110	Inverse variance weighted	72	0.256264
ieu-b-7	ebi-a-GCST90002111	Inverse variance weighted	72	0.540914
ieu-b-7	ebi-a-GCST90002112	Inverse variance weighted	72	0.0858394
ieu-b-7	ebi-a-GCST90002113	Inverse variance weighted	72	0.669407
ieu-b-7	ebi-a-GCST90002114	Inverse variance weighted	72	0.483656
ieu-b-7	ebi-a-GCST90002115	Inverse variance weighted	72	0.526013
ieu-b-7	ebi-a-GCST90002116	Inverse variance weighted	72	0.487569
ieu-b-7	ebi-a-GCST90002117	Inverse variance weighted	72	0.551432
ieu-b-7	ebi-a-GCST90002118	Inverse variance weighted	72	0.611926
ieu-b-7	ebi-a-GCST90002119	Inverse variance weighted	72	0.710161
ieu-b-7	ebi-a-GCST90002120	Inverse variance weighted	72	0.86176
ieu-b-7	ebi-a-GCST90002121	Inverse variance weighted	72	0.758724
