# Supplementary material for: Causal role of immune cells on risk of Parkinson’s disease: a Mendelian randomization study
Source: Front Aging Neurosci. 2024 Mar 22;16:1368374. doi: 10.3389/fnagi.2024.1368374 (PMC10995297; doi:10.3389/fnagi.2024.1368374)
Supplement: Supplementary file 7 [file Data_Sheet_7.XLSX]

## Sheet: Sheet1
Table S7. Instrumental variables of the causal effect of PD on immune cells
exposure	outcome	SNP	b	se	p	lo_ci	up_ci	or	or_lci95	or_uci95	effect_allele.exposure	other_allele.exposure	effect_allele.outcome	other_allele.outcome
Parkinson's disease || id:ieu-b-7	CM CD8br %T cell	rs10513789	0.302381	0.183396	0.0991912	-0.0570752	0.661837	1.35308	0.944523	1.93835	G	T	G	T
Parkinson's disease || id:ieu-b-7	CM CD8br %T cell	rs10756905	0.541246	0.305341	0.0762959	-0.0572226	1.13972	1.71815	0.944384	3.12588	T	C	T	C
Parkinson's disease || id:ieu-b-7	CM CD8br %T cell	rs10766301	-0.0422271	0.295369	0.886319	-0.621151	0.536697	0.958652	0.537326	1.71035	T	C	T	C
Parkinson's disease || id:ieu-b-7	CM CD8br %T cell	rs10847864	0.220801	0.20675	0.28554	-0.18443	0.626031	1.24707	0.831578	1.87017	T	G	T	G
Parkinson's disease || id:ieu-b-7	CM CD8br %T cell	rs112413063	0.0534859	0.314175	0.86482	-0.562298	0.66927	1.05494	0.569898	1.95281	C	T	C	T
Parkinson's disease || id:ieu-b-7	CM CD8br %T cell	rs114797774	-1.2261	1.20405	0.308531	-3.58603	1.13384	0.293436	0.027708	3.10757	T	C	T	C
Parkinson's disease || id:ieu-b-7	CM CD8br %T cell	rs115579738	0.135515	0.54928	0.80513	-0.941075	1.2121	1.14513	0.390208	3.36055	A	G	A	G
Parkinson's disease || id:ieu-b-7	CM CD8br %T cell	rs116476950	-0.532735	0.286627	0.0630789	-1.09452	0.0290539	0.586998	0.334699	1.02948	T	C	T	C
Parkinson's disease || id:ieu-b-7	CM CD8br %T cell	rs116975474	-0.38802	0.379133	0.306099	-1.13112	0.35508	0.678399	0.322672	1.42629	T	A	T	A
Parkinson's disease || id:ieu-b-7	CM CD8br %T cell	rs117797654	-0.0608254	1.07083	0.954703	-2.15966	2.03801	0.940988	0.115364	7.67532	A	G	A	G
Parkinson's disease || id:ieu-b-7	CM CD8br %T cell	rs12147950	0.551334	0.314485	0.0795795	-0.0650572	1.16773	1.73557	0.937014	3.21467	C	T	C	T
Parkinson's disease || id:ieu-b-7	CM CD8br %T cell	rs12909666	0.148976	0.246314	0.545297	-0.333799	0.631751	1.16065	0.716198	1.8809	T	C	T	C
Parkinson's disease || id:ieu-b-7	CM CD8br %T cell	rs12919274	0.325284	0.307654	0.290373	-0.277719	0.928286	1.38442	0.75751	2.53017	T	G	T	G
Parkinson's disease || id:ieu-b-7	CM CD8br %T cell	rs12929797	0.558415	0.304634	0.0667927	-0.0386683	1.1555	1.7479	0.96207	3.1756	T	C	T	C
Parkinson's disease || id:ieu-b-7	CM CD8br %T cell	rs12934900	-0.138848	0.233498	0.552083	-0.596504	0.318808	0.870361	0.550734	1.37549	T	A	T	A
Parkinson's disease || id:ieu-b-7	CM CD8br %T cell	rs13058633	0.474928	0.401969	0.237403	-0.312932	1.26279	1.6079	0.7313	3.53526	A	G	A	G
Parkinson's disease || id:ieu-b-7	CM CD8br %T cell	rs142660239	0.579003	0.399258	0.147003	-0.203542	1.36155	1.78426	0.815836	3.90223	T	G	T	G
Parkinson's disease || id:ieu-b-7	CM CD8br %T cell	rs144814361	-0.0619134	0.25051	0.804793	-0.552913	0.429086	0.939964	0.575272	1.53585	T	C	T	C
Parkinson's disease || id:ieu-b-7	CM CD8br %T cell	rs145217940	0.252747	0.324176	0.43559	-0.382637	0.888132	1.28756	0.68206	2.43058	A	T	A	T
Parkinson's disease || id:ieu-b-7	CM CD8br %T cell	rs148371284	0.156553	0.244579	0.522111	-0.322821	0.635928	1.16947	0.724104	1.88877	A	G	A	G
Parkinson's disease || id:ieu-b-7	CM CD8br %T cell	rs182621729	-0.0605903	0.146675	0.67954	-0.348074	0.226893	0.941209	0.706047	1.2547	T	C	T	C
Parkinson's disease || id:ieu-b-7	CM CD8br %T cell	rs1878278	-0.0360825	0.267799	0.89282	-0.560968	0.488803	0.964561	0.570656	1.63036	A	G	A	G
Parkinson's disease || id:ieu-b-7	CM CD8br %T cell	rs189458449	0.377549	0.176636	0.0325624	0.031342	0.723756	1.4587	1.03184	2.06216	A	T	A	T
Parkinson's disease || id:ieu-b-7	CM CD8br %T cell	rs2208485	0.432906	0.286111	0.130262	-0.127872	0.993684	1.54173	0.879966	2.70117	A	G	A	G
Parkinson's disease || id:ieu-b-7	CM CD8br %T cell	rs2248244	0.459341	0.278921	0.0995893	-0.0873447	1.00603	1.58303	0.916361	2.73471	A	G	A	G
Parkinson's disease || id:ieu-b-7	CM CD8br %T cell	rs2295547	-0.0807159	0.275951	0.769904	-0.621579	0.460148	0.922456	0.537095	1.58431	C	A	C	A
Parkinson's disease || id:ieu-b-7	CM CD8br %T cell	rs2615131	0.212319	0.234863	0.365988	-0.248012	0.67265	1.23654	0.780351	1.95942	G	A	G	A
Parkinson's disease || id:ieu-b-7	CM CD8br %T cell	rs28370649	0.492243	0.250353	0.0492758	0.00155148	0.982934	1.63598	1.00155	2.67228	G	A	G	A
Parkinson's disease || id:ieu-b-7	CM CD8br %T cell	rs2949760	-0.0116612	0.26776	0.965262	-0.53647	0.513148	0.988407	0.584809	1.67054	A	G	A	G
Parkinson's disease || id:ieu-b-7	CM CD8br %T cell	rs3105599	-0.705952	0.399901	0.0775102	-1.48976	0.0778532	0.493638	0.225427	1.08096	T	C	T	C
Parkinson's disease || id:ieu-b-7	CM CD8br %T cell	rs34311866	-0.00155326	0.147535	0.9916	-0.290722	0.287616	0.998448	0.747723	1.33324	C	T	C	T
Parkinson's disease || id:ieu-b-7	CM CD8br %T cell	rs34679758	0.285412	0.307137	0.352752	-0.316577	0.887401	1.33031	0.728639	2.42881	G	A	G	A
Parkinson's disease || id:ieu-b-7	CM CD8br %T cell	rs35449298	-0.330159	0.305329	0.279554	-0.928603	0.268286	0.71881	0.395105	1.30772	A	G	A	G
Parkinson's disease || id:ieu-b-7	CM CD8br %T cell	rs356203	-0.0146872	0.112552	0.896177	-0.235289	0.205915	0.98542	0.790342	1.22865	T	C	T	C
Parkinson's disease || id:ieu-b-7	CM CD8br %T cell	rs35643925	-0.270736	0.652144	0.678033	-1.54894	1.00747	0.762818	0.212474	2.73865	A	G	A	G
Parkinson's disease || id:ieu-b-7	CM CD8br %T cell	rs35749011	0.371604	0.717235	0.604384	-1.03418	1.77738	1.45006	0.355519	5.91436	A	G	A	G
Parkinson's disease || id:ieu-b-7	CM CD8br %T cell	rs41286192	-0.102023	0.149178	0.494039	-0.394412	0.190367	0.903009	0.674076	1.20969	G	A	G	A
Parkinson's disease || id:ieu-b-7	CM CD8br %T cell	rs4488803	0.484155	0.244454	0.0476412	0.00502465	0.963285	1.6228	1.00504	2.62029	A	G	A	G
Parkinson's disease || id:ieu-b-7	CM CD8br %T cell	rs4588066	-0.284895	0.284799	0.317148	-0.843101	0.273312	0.752093	0.430374	1.31431	A	G	A	G
Parkinson's disease || id:ieu-b-7	CM CD8br %T cell	rs4613239	0.1287	0.178643	0.471262	-0.221442	0.478841	1.13735	0.801363	1.6142	G	C	G	C
Parkinson's disease || id:ieu-b-7	CM CD8br %T cell	rs4698412	-0.100159	0.196979	0.611121	-0.486238	0.285921	0.904694	0.614935	1.33099	A	G	A	G
Parkinson's disease || id:ieu-b-7	CM CD8br %T cell	rs4724013	0.3354	0.291599	0.250057	-0.236134	0.906933	1.3985	0.789675	2.47672	G	T	G	T
Parkinson's disease || id:ieu-b-7	CM CD8br %T cell	rs4774417	0.383175	0.274335	0.162491	-0.154521	0.920871	1.46693	0.856826	2.51148	A	G	A	G
Parkinson's disease || id:ieu-b-7	CM CD8br %T cell	rs4810687	0.0991845	0.265558	0.70878	-0.421309	0.619678	1.10427	0.656187	1.85833	T	G	T	G
Parkinson's disease || id:ieu-b-7	CM CD8br %T cell	rs4836108	0.360055	0.222486	0.105593	-0.0760183	0.796128	1.43341	0.926799	2.21694	A	G	A	G
Parkinson's disease || id:ieu-b-7	CM CD8br %T cell	rs4851487	0.0581559	0.319307	0.855479	-0.567686	0.683998	1.05988	0.566836	1.98178	T	C	T	C
Parkinson's disease || id:ieu-b-7	CM CD8br %T cell	rs58879558	0.0979018	0.118632	0.409226	-0.134617	0.33042	1.10285	0.874051	1.39155	C	T	C	T
Parkinson's disease || id:ieu-b-7	CM CD8br %T cell	rs61754230	-0.0490496	0.318263	0.877518	-0.672845	0.574746	0.952134	0.510255	1.77668	T	C	T	C
Parkinson's disease || id:ieu-b-7	CM CD8br %T cell	rs61835654	-0.00140213	0.293023	0.996182	-0.575728	0.572923	0.998599	0.562296	1.77344	C	T	C	T
Parkinson's disease || id:ieu-b-7	CM CD8br %T cell	rs620490	-0.186882	0.24753	0.450255	-0.672041	0.298276	0.829541	0.510665	1.34753	G	T	G	T
Parkinson's disease || id:ieu-b-7	CM CD8br %T cell	rs6715875	0.496899	0.450379	0.269901	-0.385844	1.37964	1.64362	0.679876	3.97348	C	T	C	T
Parkinson's disease || id:ieu-b-7	CM CD8br %T cell	rs6741007	-0.143066	0.270154	0.59641	-0.672568	0.386436	0.866697	0.510396	1.47173	G	T	G	T
Parkinson's disease || id:ieu-b-7	CM CD8br %T cell	rs6808178	0.410417	0.315162	0.192834	-0.207301	1.02813	1.50745	0.812775	2.79584	C	T	C	T
Parkinson's disease || id:ieu-b-7	CM CD8br %T cell	rs73032517	0.165225	0.273577	0.545881	-0.370986	0.701437	1.17966	0.690054	2.01665	G	A	G	A
Parkinson's disease || id:ieu-b-7	CM CD8br %T cell	rs75505347	-0.0884606	0.163007	0.587351	-0.407955	0.231034	0.915339	0.665009	1.2599	T	C	T	C
Parkinson's disease || id:ieu-b-7	CM CD8br %T cell	rs75646569	0.128027	0.236273	0.587915	-0.335069	0.591123	1.13658	0.715289	1.80602	G	T	G	T
Parkinson's disease || id:ieu-b-7	CM CD8br %T cell	rs7695720	-0.181833	0.255936	0.477418	-0.683468	0.319802	0.833741	0.504863	1.37686	C	A	C	A
Parkinson's disease || id:ieu-b-7	CM CD8br %T cell	rs77047773	0.138514	0.177795	0.435943	-0.209965	0.486993	1.14857	0.810612	1.62741	A	G	A	G
Parkinson's disease || id:ieu-b-7	CM CD8br %T cell	rs7818035	0.130375	0.0818038	0.110991	-0.0299602	0.290711	1.13926	0.970484	1.33738	A	G	A	G
Parkinson's disease || id:ieu-b-7	CM CD8br %T cell	rs78669949	0.348513	0.296281	0.239479	-0.232199	0.929224	1.41696	0.792788	2.53254	A	T	A	T
Parkinson's disease || id:ieu-b-7	CM CD8br %T cell	rs79436216	0.0780895	0.151065	0.605208	-0.217999	0.374178	1.08122	0.804127	1.4538	G	A	G	A
Parkinson's disease || id:ieu-b-7	CM CD8br %T cell	rs80051900	-0.072174	0.385514	0.851492	-0.827782	0.683434	0.930369	0.437018	1.98067	A	C	A	C
Parkinson's disease || id:ieu-b-7	CM CD8br %T cell	rs823106	0.168633	0.23626	0.475376	-0.294437	0.631702	1.18369	0.744951	1.88081	C	G	C	G
Parkinson's disease || id:ieu-b-7	CM CD8br %T cell	rs843351	0.257425	0.372056	0.489001	-0.471804	0.986654	1.29359	0.623876	2.68224	C	T	C	T
Parkinson's disease || id:ieu-b-7	CM CD8br %T cell	rs847685	0.244437	0.205327	0.233859	-0.158004	0.646878	1.2769	0.853846	1.90957	C	G	C	G
Parkinson's disease || id:ieu-b-7	CM CD8br %T cell	rs858295	-0.190375	0.237921	0.423617	-0.656701	0.27595	0.826649	0.518559	1.31778	G	A	G	A
Parkinson's disease || id:ieu-b-7	CM CD8br %T cell	rs9442714	0.303486	0.321034	0.344486	-0.32574	0.932712	1.35457	0.721993	2.54139	T	C	T	C
Parkinson's disease || id:ieu-b-7	CM CD8br %T cell	rs9840232	0.20242	0.224028	0.366234	-0.236674	0.641514	1.22436	0.789248	1.89935	T	C	T	C
Parkinson's disease || id:ieu-b-7	CM CD8br %T cell	rs9845968	-0.0368409	0.318527	0.907922	-0.661154	0.587473	0.96383	0.516255	1.79943	G	A	G	A
Parkinson's disease || id:ieu-b-7	CM CD8br %T cell	rs9975976	-0.193857	0.311057	0.533138	-0.803528	0.415813	0.823775	0.447746	1.5156	A	G	A	G
Parkinson's disease || id:ieu-b-7	SSC-A on monocyte	rs10451230	-0.0809896	0.318542	0.799302	-0.705331	0.543352	0.922203	0.493945	1.72177	T	A	T	A
Parkinson's disease || id:ieu-b-7	SSC-A on monocyte	rs10513789	-0.149185	0.205639	0.468162	-0.552238	0.253867	0.861409	0.57566	1.289	G	T	G	T
Parkinson's disease || id:ieu-b-7	SSC-A on monocyte	rs10756905	0.151929	0.344115	0.658847	-0.522536	0.826394	1.16408	0.593015	2.28506	T	C	T	C
Parkinson's disease || id:ieu-b-7	SSC-A on monocyte	rs10766301	0.560198	0.337045	0.0964953	-0.10041	1.22081	1.75102	0.904466	3.38992	T	C	T	C
Parkinson's disease || id:ieu-b-7	SSC-A on monocyte	rs10847864	0.206044	0.232889	0.376301	-0.250418	0.662505	1.22881	0.778476	1.93965	T	G	T	G
Parkinson's disease || id:ieu-b-7	SSC-A on monocyte	rs111972941	-0.09166	0.202901	0.651451	-0.489346	0.306026	0.912415	0.613027	1.35802	G	A	G	A
Parkinson's disease || id:ieu-b-7	SSC-A on monocyte	rs112413063	-0.199835	0.363927	0.582933	-0.913132	0.513463	0.818866	0.401266	1.67107	C	T	C	T
Parkinson's disease || id:ieu-b-7	SSC-A on monocyte	rs114797774	0.353243	1.70059	0.835449	-2.97991	3.6864	1.42368	0.0507973	39.9009	T	C	T	C
Parkinson's disease || id:ieu-b-7	SSC-A on monocyte	rs115579738	0.952213	0.665762	0.152642	-0.35268	2.25711	2.59144	0.702802	9.55539	A	G	A	G
Parkinson's disease || id:ieu-b-7	SSC-A on monocyte	rs116476950	0.22515	0.329341	0.494205	-0.420359	0.870659	1.25251	0.656811	2.38848	T	C	T	C
Parkinson's disease || id:ieu-b-7	SSC-A on monocyte	rs116975474	0.0775862	0.415748	0.85196	-0.73728	0.892453	1.08068	0.478413	2.44111	T	A	T	A
Parkinson's disease || id:ieu-b-7	SSC-A on monocyte	rs117797654	2.05821	1.27379	0.106135	-0.438423	4.55484	7.83192	0.645053	95.0914	A	G	A	G
Parkinson's disease || id:ieu-b-7	SSC-A on monocyte	rs12147950	0.0392757	0.354765	0.911847	-0.656064	0.734615	1.04006	0.51889	2.08468	C	T	C	T
Parkinson's disease || id:ieu-b-7	SSC-A on monocyte	rs12909666	0.201989	0.28189	0.473649	-0.350515	0.754494	1.22384	0.704325	2.12653	T	C	T	C
Parkinson's disease || id:ieu-b-7	SSC-A on monocyte	rs12919274	0.00630123	0.355407	0.985855	-0.690297	0.7029	1.00632	0.501427	2.0196	T	G	T	G
Parkinson's disease || id:ieu-b-7	SSC-A on monocyte	rs12929797	0.0612073	0.342439	0.858142	-0.609973	0.732388	1.06312	0.543365	2.08004	T	C	T	C
Parkinson's disease || id:ieu-b-7	SSC-A on monocyte	rs12934900	0.393663	0.250288	0.115756	-0.0969021	0.884227	1.4824	0.907645	2.42111	T	A	T	A
Parkinson's disease || id:ieu-b-7	SSC-A on monocyte	rs13058633	0.16926	0.454659	0.709685	-0.721871	1.06039	1.18443	0.485842	2.8875	A	G	A	G
Parkinson's disease || id:ieu-b-7	SSC-A on monocyte	rs142660239	0.386532	0.437699	0.377182	-0.471357	1.24442	1.47187	0.624154	3.47093	T	G	T	G
Parkinson's disease || id:ieu-b-7	SSC-A on monocyte	rs144814361	0.676944	0.291317	0.0201397	0.105962	1.24793	1.96785	1.11178	3.48311	T	C	T	C
Parkinson's disease || id:ieu-b-7	SSC-A on monocyte	rs145217940	0.208528	0.36646	0.569332	-0.509732	0.926789	1.23186	0.600656	2.52638	A	T	A	T
Parkinson's disease || id:ieu-b-7	SSC-A on monocyte	rs148371284	0.0754969	0.261384	0.772707	-0.436815	0.587809	1.07842	0.646091	1.80004	A	G	A	G
Parkinson's disease || id:ieu-b-7	SSC-A on monocyte	rs1878278	0.173802	0.298727	0.560694	-0.411702	0.759306	1.18982	0.662522	2.13679	A	G	A	G
Parkinson's disease || id:ieu-b-7	SSC-A on monocyte	rs189458449	0.175354	0.205283	0.392989	-0.226999	0.577708	1.19167	0.796921	1.78195	A	T	A	T
Parkinson's disease || id:ieu-b-7	SSC-A on monocyte	rs2208485	0.474466	0.326282	0.145902	-0.165047	1.11398	1.60716	0.847854	3.04646	A	G	A	G
Parkinson's disease || id:ieu-b-7	SSC-A on monocyte	rs2248244	0.309491	0.317083	0.329037	-0.311992	0.930973	1.36273	0.731987	2.53698	A	G	A	G
Parkinson's disease || id:ieu-b-7	SSC-A on monocyte	rs2295547	-0.098915	0.313982	0.752736	-0.71432	0.51649	0.90582	0.489525	1.67613	C	A	C	A
Parkinson's disease || id:ieu-b-7	SSC-A on monocyte	rs2615131	0.0395012	0.264439	0.881256	-0.478799	0.557801	1.04029	0.619527	1.74683	G	A	G	A
Parkinson's disease || id:ieu-b-7	SSC-A on monocyte	rs28370649	0.431241	0.269852	0.110028	-0.0976685	0.960151	1.53917	0.906949	2.61209	G	A	G	A
Parkinson's disease || id:ieu-b-7	SSC-A on monocyte	rs2949760	0.410601	0.307978	0.182461	-0.193036	1.01424	1.50772	0.824452	2.75726	A	G	A	G
Parkinson's disease || id:ieu-b-7	SSC-A on monocyte	rs3105599	-0.171627	0.444048	0.699122	-1.04196	0.698706	0.842293	0.352762	2.01115	T	C	T	C
Parkinson's disease || id:ieu-b-7	SSC-A on monocyte	rs329647	0.495146	0.241218	0.0401027	0.0223583	0.967933	1.64074	1.02261	2.6325	C	G	C	G
Parkinson's disease || id:ieu-b-7	SSC-A on monocyte	rs34311866	0.101144	0.165405	0.540872	-0.223049	0.425338	1.10644	0.800075	1.53011	C	T	C	T
Parkinson's disease || id:ieu-b-7	SSC-A on monocyte	rs34679758	0.0117176	0.34949	0.973254	-0.673283	0.696718	1.01179	0.510031	2.00716	G	A	G	A
Parkinson's disease || id:ieu-b-7	SSC-A on monocyte	rs35265698	0.15885	0.23585	0.500616	-0.303416	0.621116	1.17216	0.738292	1.861	G	C	G	C
Parkinson's disease || id:ieu-b-7	SSC-A on monocyte	rs35449298	0.3339	0.348413	0.337888	-0.348989	1.01679	1.3964	0.705401	2.7643	A	G	A	G
Parkinson's disease || id:ieu-b-7	SSC-A on monocyte	rs356203	0.0958716	0.127481	0.452024	-0.153992	0.345735	1.10062	0.857279	1.41303	T	C	T	C
Parkinson's disease || id:ieu-b-7	SSC-A on monocyte	rs35643925	1.2754	0.736486	0.0833216	-0.168117	2.71891	3.58012	0.845255	15.1638	A	G	A	G
Parkinson's disease || id:ieu-b-7	SSC-A on monocyte	rs35749011	0.552477	0.726425	0.44693	-0.871316	1.97627	1.73755	0.418401	7.21578	A	G	A	G
Parkinson's disease || id:ieu-b-7	SSC-A on monocyte	rs41286192	-0.0810999	0.167762	0.628797	-0.409914	0.247714	0.922102	0.663707	1.28109	G	A	G	A
Parkinson's disease || id:ieu-b-7	SSC-A on monocyte	rs4488803	0.137236	0.261356	0.599519	-0.375021	0.649493	1.1471	0.687275	1.91457	A	G	A	G
Parkinson's disease || id:ieu-b-7	SSC-A on monocyte	rs4588066	-0.270076	0.320076	0.398788	-0.897426	0.357273	0.763321	0.407617	1.42943	A	G	A	G
Parkinson's disease || id:ieu-b-7	SSC-A on monocyte	rs4613239	-0.316368	0.20185	0.117035	-0.711993	0.0792578	0.728791	0.490665	1.08248	G	C	G	C
Parkinson's disease || id:ieu-b-7	SSC-A on monocyte	rs4698412	0.107711	0.222655	0.628559	-0.328693	0.544114	1.11373	0.719864	1.72308	A	G	A	G
Parkinson's disease || id:ieu-b-7	SSC-A on monocyte	rs4724013	0.0589396	0.335237	0.860439	-0.598124	0.716003	1.06071	0.549842	2.04624	G	T	G	T
Parkinson's disease || id:ieu-b-7	SSC-A on monocyte	rs4774417	-0.112738	0.309981	0.716088	-0.7203	0.494825	0.893385	0.486606	1.64021	A	G	A	G
Parkinson's disease || id:ieu-b-7	SSC-A on monocyte	rs4810687	-0.0425429	0.302897	0.888302	-0.636221	0.551135	0.958349	0.529289	1.73522	T	G	T	G
Parkinson's disease || id:ieu-b-7	SSC-A on monocyte	rs4836108	-0.0385009	0.251828	0.878488	-0.532084	0.455082	0.962231	0.58738	1.5763	A	G	A	G
Parkinson's disease || id:ieu-b-7	SSC-A on monocyte	rs4851487	-0.280198	0.350371	0.423875	-0.966926	0.40653	0.755634	0.38025	1.5016	T	C	T	C
Parkinson's disease || id:ieu-b-7	SSC-A on monocyte	rs58879558	-0.0313932	0.128368	0.806799	-0.282994	0.220207	0.969094	0.753525	1.24634	C	T	C	T
Parkinson's disease || id:ieu-b-7	SSC-A on monocyte	rs61754230	0.797615	0.362654	0.0278507	0.0868133	1.50842	2.22024	1.09069	4.51957	T	C	T	C
Parkinson's disease || id:ieu-b-7	SSC-A on monocyte	rs61835654	-0.336628	0.331202	0.309447	-0.985783	0.312527	0.714175	0.373147	1.36688	C	T	C	T
Parkinson's disease || id:ieu-b-7	SSC-A on monocyte	rs620490	0.394463	0.280579	0.159757	-0.155472	0.944399	1.48359	0.856011	2.57127	G	T	G	T
Parkinson's disease || id:ieu-b-7	SSC-A on monocyte	rs6715875	0.0147691	0.528601	0.97771	-1.02129	1.05083	1.01488	0.360131	2.86002	C	T	C	T
Parkinson's disease || id:ieu-b-7	SSC-A on monocyte	rs6741007	-0.363666	0.299432	0.22455	-0.950553	0.223221	0.695123	0.386527	1.2501	G	T	G	T
Parkinson's disease || id:ieu-b-7	SSC-A on monocyte	rs6808178	0.536806	0.356713	0.132358	-0.162352	1.23596	1.71053	0.850142	3.44169	C	T	C	T
Parkinson's disease || id:ieu-b-7	SSC-A on monocyte	rs73032517	-0.03932	0.303511	0.896922	-0.634201	0.555561	0.961443	0.530359	1.74292	G	A	G	A
Parkinson's disease || id:ieu-b-7	SSC-A on monocyte	rs75505347	0.434772	0.183916	0.0180805	0.0742956	0.795247	1.54461	1.07713	2.21499	T	C	T	C
Parkinson's disease || id:ieu-b-7	SSC-A on monocyte	rs75646569	0.379489	0.273069	0.164615	-0.155727	0.914704	1.46154	0.855793	2.49604	G	T	G	T
Parkinson's disease || id:ieu-b-7	SSC-A on monocyte	rs7695720	-0.140558	0.291076	0.629173	-0.711066	0.429951	0.868873	0.49112	1.53718	C	A	C	A
Parkinson's disease || id:ieu-b-7	SSC-A on monocyte	rs77047773	0.508471	0.20009	0.0110471	0.116294	0.900648	1.66275	1.12333	2.4612	A	G	A	G
Parkinson's disease || id:ieu-b-7	SSC-A on monocyte	rs7818035	0.00755267	0.0904329	0.933441	-0.169696	0.184801	1.00758	0.843921	1.20298	A	G	A	G
Parkinson's disease || id:ieu-b-7	SSC-A on monocyte	rs79436216	0.17983	0.17081	0.29243	-0.154957	0.514616	1.19701	0.856452	1.673	G	A	G	A
Parkinson's disease || id:ieu-b-7	SSC-A on monocyte	rs80051900	0.130742	0.502025	0.794533	-0.853227	1.11471	1.13967	0.426038	3.04868	A	C	A	C
Parkinson's disease || id:ieu-b-7	SSC-A on monocyte	rs823106	0.394839	0.272319	0.147083	-0.138906	0.928584	1.48415	0.87031	2.53092	C	G	C	G
Parkinson's disease || id:ieu-b-7	SSC-A on monocyte	rs843351	-0.363862	0.420775	0.38718	-1.18858	0.460857	0.694987	0.304653	1.58543	C	T	C	T
Parkinson's disease || id:ieu-b-7	SSC-A on monocyte	rs847685	0.00798382	0.231558	0.972495	-0.445869	0.461837	1.00802	0.640268	1.58699	C	G	C	G
Parkinson's disease || id:ieu-b-7	SSC-A on monocyte	rs858295	0.49384	0.267469	0.0648417	-0.0303985	1.01808	1.6386	0.970059	2.76787	G	A	G	A
Parkinson's disease || id:ieu-b-7	SSC-A on monocyte	rs9442714	0.254688	0.364063	0.484195	-0.458875	0.96825	1.29006	0.631994	2.63333	T	C	T	C
Parkinson's disease || id:ieu-b-7	SSC-A on monocyte	rs9840232	-0.00534831	0.255229	0.983282	-0.505597	0.494901	0.994666	0.603145	1.64034	T	C	T	C
Parkinson's disease || id:ieu-b-7	SSC-A on monocyte	rs9845968	-0.334086	0.355938	0.347933	-1.03172	0.363553	0.715993	0.356392	1.43843	G	A	G	A
Parkinson's disease || id:ieu-b-7	SSC-A on monocyte	rs9975976	-0.383784	0.354668	0.279212	-1.07893	0.311366	0.681279	0.339958	1.36529	A	G	A	G
